# Supplementary material for: Interplay of biotic and abiotic factors shapes tree seedling growth and root-associated microbial communities
Source: Commun Biol. 2024 Mar 22;7:360. doi: 10.1038/s42003-024-06042-7 (PMC10960049; doi:10.1038/s42003-024-06042-7)
Supplement: Supplementary file 4 — Supplementary Data 1 [file 42003_2024_6042_MOESM4_ESM.xlsx]

## Sheet: Sheet1
Supplement Data 1. Relationships between abiotic and biotic factors and root and soil AMF richness, diversity, and ordination scores (MDS1 and MDS2) at Sutton.
a. Root AMF richness		t-value	P-value	Coef	SE (Coef)	R2 (%)
	Intercept	0.38	0.709	26.33	35.50	1.0
	Canopy openness	1.19	0.240	0.52	0.44
	Seedling growtht	2.05	0.048	5.20	2.54
	Distance to conspecifict	-1.02	0.031	-2.35	2.31
	Conspecific diametert	-0.09	0.926	-0.25	2.66
	Soil pH	1.43	0.159	10.68	7.45
	Soil Cat	-1.00	0.323	-3.30	3.29
	Soil Pt	0.94	0.355	2.41	2.57
	AMF vesicle colonizationt	-0.87	0.396	-2.38	2.75
	DSE colonization	2.02	0.053	0.26	0.13
	AMF arbuscule colonization	-0.66	0.510	-0.13	0.20
	Soil moisturet	-0.40	0.691	-1.16	2.92
	Elevation	-0.74	0.464	0	0.08
b. Root AMF diversity		t-value	P-value	Coef	SE (Coef)	R2 (%)
	Intercept	0.30	0.764	0.78	2.59	6.4
	Canopy openness	1.10	0.278	0.02	0.02
	Seedling growtht	0.56	0.583	0.05	0.09
	Distance to conspecifict	-1.76	0.087	-0.15	0.08
	Conspecific diametert	-0.05	0.959	0.09	-0.01
	Soil pH	1.24	0.220	0.34	0.27
	Soil Cat	-0.30	0.767	-0.04	0.12
	Soil Pt	-0.10	0.921	-0.01	0.09
	AMF vesicle colonizationt	-1.24	0.223	-0.13	0.10
	DSE colonization	0.41	0.681	0.001	0.005
	AMF arbuscule colonization	1.43	0.155	0.01	0.01
	Soil moisturet	-0.01	0.994	-0.001	0.11
	Elevation	-0.42	0.677	-0.001	0.003
c. AMF soil richness		t-value	P-value	Coef	SE (Coef)	R2 (%)
	Intercept	0.23	0.815	19.50	82.90	6.0
	Canopy openness	0.31	0.756	0.16	0.52
	Seedling growtht	0.95	0.346	2.87	3.00
	Distance to conspecifict	2.02	0.051	5.51	2.72
	Conspecific diametert	-0.09	0.928	-0.29	3.15
	Soil pH	-0.35	0.726	-3.11	8.81
	Soil Cat	1.58	0.123	6.14	3.89
	Soil Pt	-1.83	0.075	-5.56	3.03
	AMF vesicle colonizationt	-0.71	0.483	-2.31	3.26
	DSE colonization	0.49	0.629	0.07	0.15
	AMF arbuscule colonization	0.17	0.866	0.04	0.24
	Soil moisturet	-1.28	0.207	-4.42	3.45
	Elevation	1.00	0.324	0.10	0.10
d. Soil AMF diversity		t-value	P-value	Coef	SE (Coef)	R2 (%)
	Intercept	1.23	0.225	1.93	1.57	8.8
	Canopy openness	-0.04	0.972	-0.003	0.01
	Seedling growtht	-0.85	0.402	-0.05	0.06
	Distance to conspecifict	2.43	0.020	0.13	0.05
	Conspecific diametert	0.03	0.978	0.002	0.06
	Soil pH	-0.48	0.636	-0.08	0.17
	Soil Cat	2.38	0.022	0.18	0.07
	Soil Pt	-1.91	0.0635	-0.11	0.06
	AMF vesicle colonizationt	-0.31	0.759	-0.02	0.06
	DSE colonization	-0.81	0.422	-0.002	0.003
	AMF arbuscule colonization	0.57	0.569	0.003	0.005
	Soil moisturet	-1.38	0.176	-0.09	0.065
	Elevation	1.52	0.137	0.003	0.002
e. Root AMF MDS1		t-value	P-value	Coef	SE (Coef)	R2 (%)
	Intercept	-0.72	0.475	-2.33	3.22	1.0
	Canopy openness	-1.14	0.261	-0.02	0.02
	Seedling growtht	-0.71	0.480	-0.08	0.12
	Distance to conspecifict	1.89	0.067	0.20	0.11
	Conspecific diametert	-0.94	0.356	-0.11	0.12
	Soil pH	-0.40	0.696	-0.14	0.34
	Soil Cat	1.51	0.139	0.23	0.15
	Soil Pt	-0.41	0.682	-0.05	0.12
	AMF vesicle colonizationt	-0.19	0.851	-0.02	0.13
	DSE colonization	-0.33	0.742	-0.00	0.01
	AMF arbuscule colonization	-1.60	0.117	-0.02	0.01
	Soil moisturet	0.26	0.798	0.03	0.13
	Elevation	1.51	0.139	0.01	0.004
f. Root AMF MDS2		t-value	P-value	Coef	SE (Coef)	R2 (%)
	Intercept	-0.18	0.855	-0.32	1.74	3.1
	Canopy openness	0.42	0.674	0.01	0.02
	Seedling growtht	1.09	0.281	0.12	0.11
	Distance to conspecifict	-0.17	0.866	-0.02	0.10
	Conspecific diametert	-1.37	0.179	-0.16	0.11
	Soil pH	-0.44	0.662	-0.14	0.32
	Soil Cat	2.97	0.005	0.42	0.14
	Soil Pt	-0.03	0.976	-0.00	0.11
	AMF vesicle colonizationt	0.64	0.527	0.07	0.12
	DSE colonization	-2.79	0.008	-0.02	0.01
	AMF arbuscule colonization	0.46	0.651	0.00	0.01
	Soil moisturet	-0.34	0.733	-0.04	0.12
	Elevation	0.33	0.746	0.001	0.004
g. Soil AMF MDS1		t-value	P-value	Coef	SE (Coef)	R2 (%)
	Intercept	0.65	0.519	1.95	2.99	38.3
	Canopy openness	-1.35	0.187	-0.03	0.02
	Seedling growtht	2.37	0.023	0.26	0.11
	Distance to conspecifict	-1.25	0.219	-0.14	0.11
	Conspecific diametert	-1.35	0.187	-0.03	0.02
	Soil pH	-1.24	0.221	-0.40	0.32
	Soil Cat	1.31	0.199	0.18	0.14
	Soil Pt	0.54	0.595	0.06	0.11
	AMF vesicle colonizationt	-2.04	0.049	-0.24	0.12
	DSE colonization	-1.02	0.317	-0.01	0.01
	AMF arbuscule colonization	-0.18	0.857	-0.001	0.01
	Soil moisturet	0.87	0.388	0.11	0.13
	Elevation	0.18	0.855	0.001	0.004
h. Soil AMF MDS2		t-value	P-value	Coef	SE (Coef)	R2 (%)
	Intercept	0.61	0.544	1.52	2.45	57.3
	Canopy openness	-0.01	0.993	-0.00	0.02
	Seedling growtht	-0.34	0.738	-0.03	0.09
	Distance to conspecifict	0.76	0.451	0.06	0.08
	Conspecific diametert	1.62	0.113	0.15	0.09
	Soil pH	-2.74	0.009	-0.72	0.26
	Soil Cat	-1.47	0.151	-0.17	0.12
	Soil Pt	2.05	0.048	0.19	0.09
	AMF vesicle colonizationt	-0.14	0.887	-0.01	0.10
	DSE colonization	2.48	0.018	0.01	0.01
	AMF arbuscule colonization	-0.55	0.585	-0.00	0.01
	Soil moisturet	-2.85	0.007	-0.29	0.10
	Elevation	0.76	0.450	0.001	0.003
