# Supplementary material for: Interplay of biotic and abiotic factors shapes tree seedling growth and root-associated microbial communities
Source: Commun Biol. 2024 Mar 22;7:360. doi: 10.1038/s42003-024-06042-7 (PMC10960049; doi:10.1038/s42003-024-06042-7)
Supplement: Supplementary file 5 — Supplementary Data 2 [file 42003_2024_6042_MOESM5_ESM.xlsx]

## Sheet: Sheet1
Supplement Data 2. Relationships between abiotic and biotic factors and root and soil AMF richness, diversity, and ordination scores (MDS1 and MDS2) at Mégantic.
a. Root AMF richness		t-value	P-value	Coef	SE (Coef)	R2 (%)
	Intercept	-0.84	0.407	-45.24	53.87	22.1
	Canopy openness	1.04	0.304	0.42	0.40
	Seedling growtht	-1.38	0.178	-3.23	2.35
	Distance to conspecifict	-3.03	0.005	-6.06	2.00
	Conspecific diametert	0.30	0.770	0.50	1.68
	Soil pH	-0.13	0.894	-0.52	3.86
	Soil Cat	0.28	0.781	0.63	2.24
	AMF root length colonization	0.56	0.581	0.09	0.16
	AMF vesicle colonizationt	-0.34	0.735	-0.89	2.62
	DSE colonizationt	-0.29	0.770	-0.55	1.88
	Elevation	1.62	0.114	0.11	0.07
b. Root AMF diversity		t-value	P-value	Coef	SE (Coef)	R2 (%)
	Intercept	0.84	0.41	1.79	2.13	1.7
	Canopy openness	0.49	0.63	0.01	0.02
	Seedling growtht	-0.50	0.62	-0.05	0.09
	Distance to conspecifict	-0.96	0.34	-0.08	0.08
	Conspecific diametert	0.45	0.66	0.03	0.07
	Soil pH	-1.04	0.30	-0.16	0.15
	Soil Cat	-0.88	0.38	-0.08	0.09
	AMF root length colonization	0.89	0.38	0.01	0.01
	AMF vesicle colonizationt	0.62	0.54	0.06	0.10
	DSE colonizationt	-1.61	0.12	-0.12	0.07
	Elevation	0.29	0.78	0.001	0.002
c. AMF soil richness		t-value	P-value	Coef	SE (Coef)	R2 (%)
	Intercept	-0.67	0.507	-60.65	90.44	4.5
	Canopy openness	-0.37	0.711	-0.25	0.67
	Seedling growtht	-0.54	0.593	-2.12	3.94
	Distance to conspecifict	-0.81	0.425	-2.71	3.36
	Conspecific diametert	2.19	0.035	6.19	2.83
	Soil pH	0.39	0.696	2.56	6.49
	Soil Cat	-0.31	0.759	-1.16	3.76
	AMF root length colonization	-0.48	0.631	-0.13	0.27
	AMF vesicle colonizationt	0.46	0.652	2.00	4.40
	DSE colonizationt	0.39	0.696	1.24	3.16
	Elevation	1.52	0.138	0.17	0.11
d. Soil AMF diversity		t-value	P-value	Coef	SE (Coef)	R2 (%)
	Intercept	1.38	0.175	2.32	1.68	8.6
	Canopy openness	-1.80	0.081	-0.02	0.01
	Seedling growtht	-0.47	0.637	-0.04	0.07
	Distance to conspecifict	-0.69	0.492	-0.04	0.06
	Conspecific diametert	2.16	0.037	0.11	0.05
	Soil pH	-0.09	0.925	-0.01	0.12
	Soil Cat	-0.70	0.490	-0.05	0.07
	AMF root length colonization	0.34	0.734	0.002	0.005
	AMF vesicle colonizationt	-0.39	0.692	-0.03	0.08
	DSE colonizationt	1.05	0.301	0.06	0.06
	Elevation	0.87	0.392	0.002	0.002
f. Root AMF MDS1		t-value	P-value	Coef	SE (Coef)	R2 (%)
	Intercept	-3.12	0.004	-5.00	1.60	80.1
	Canopy openness	0.89	0.375	0.01	0.01
	Seedling growtht	-0.98	0.332	-0.07	0.07
	Distance to conspecifict	-0.17	0.866	-0.01	0.06
	Conspecific diametert	-1.23	0.227	-0.06	0.05
	Soil pH	10.19	< 0.001	1.17	0.11
	Soil Cat	1.79	0.082	0.12	0.07
	AMF root length colonization	-0.30	0.766	-0.001	0.005
	AMF vesicle colonizationt	1.36	0.181	0.11	0.08
	DSE colonizationt	-1.03	0.312	-0.06	0.06
	Elevation	-0.29	0.772	-0.001	0.002
e. Root AMF MDS2		t-value	P-value	Coef	SE (Coef)	R2 (%)
	Intercept	1.48	0.146	4.54	3.06	27.6
	Canopy openness	-1.05	0.299	-0.02	0.02
	Seedling growtht	1.22	0.230	0.16	0.13
	Distance to conspecifict	-0.91	0.370	-0.10	0.11
	Conspecific diametert	1.15	0.259	0.11	0.09
	Soil pH	-2.99	0.005	-0.66	0.23
	Soil Cat	2.42	0.021	0.31	0.13
	AMF root length colonization	0.001	0.999	-0.001	0.01
	AMF vesicle colonizationt	0.55	0.586	0.08	0.15
	DSE colonizationt	-1.81	0.078	-0.19	0.11
	Elevation	-0.42	0.676	-0.002	0.004
f. Soil AMF MDS1		t-value	P-value	Coef	SE (Coef)	R2 (%)
	Intercept	-1.27	0.213	-3.66	2.89	33.6
	Canopy openness	-0.43	0.670	-0.01	0.02
	Seedling growtht	-0.20	0.844	-0.02	0.13
	Distance to conspecifict	2.53	0.016	0.27	0.11
	Conspecific diametert	-2.22	0.033	-0.20	0.09
	Soil pH	2.36	0.024	0.49	0.21
	Soil Cat	1.86	0.070	0.22	0.12
	AMF root length colonization	-1.41	0.168	-0.01	0.01
	AMF vesicle colonizationt	0.05	0.962	0.01	0.14
	DSE colonizationt	-1.53	0.135	-0.15	0.10
	Elevation	0.78	0.442	0.003	0.04
g. Soil AMF MDS2		t-value	P-value	Coef	SE (Coef)	R2 (%)
	Intercept	-0.21	0.837	-0.61	2.95	30.5
	Canopy openness	-0.39	0.701	-0.01	0.02
	Seedling growtht	-1.69	0.099	-0.22	0.13
	Distance to conspecifict	-1.94	0.060	-0.21	0.11
	Conspecific diametert	0.34	0.735	0.03	0.09
	Soil pH	2.60	0.014	0.55	0.21
	Soil Cat	0.45	0.658	0.05	0.12
	AMF root length colonization	-1.78	0.084	-0.02	0.01
	AMF vesicle colonizationt	-1.14	0.264	-0.16	0.14
	DSE colonizationt	0.01	0.990	0.001	0.10
	Elevation	-0.40	0.694	-0.001	0.003
