# Supplementary material for: Interplay of biotic and abiotic factors shapes tree seedling growth and root-associated microbial communities
Source: Commun Biol. 2024 Mar 22;7:360. doi: 10.1038/s42003-024-06042-7 (PMC10960049; doi:10.1038/s42003-024-06042-7)
Supplement: Supplementary file 6 — Supplementary Data 3 [file 42003_2024_6042_MOESM6_ESM.xlsx]

## Sheet: Sheet1
Supplement Data 3. Relationships between abiotic and biotic factors with fungal and bacterial richness, diversity, and ordination scores (MDS1 and MDS2) at Sutton.
a. Fungal richness		t-value	P-value	Coef	SE (Coef)	R2 (%)
	Intercept	-0.20	0.840	-16.51	81.26	19.8
	Canopy openness	0.55	0.583	0.28	0.51
	Seedling growtht	-0.80	0.431	-2.34	2.95
	Distance to conspecifict	1.50	0.143	3.99	2.67
	Conspecific diametert	-0.35	0.731	-1.07	3.08
	Soil pH	2.35	0.024	20.24	8.63
	Soil Cat	0.11	0.911	0.43	3.81
	Soil Pt	1.22	0.231	3.63	2.98
	AMF vesicle colonizationt	0.72	0.475	2.30	3.19
	DSE colonization	-0.34	0.740	-0.05	0.15
	AMF arbuscule colonization	1.58	0.123	0.37	0.24
	Soil moisturet	-2.13	0.040	-7.19	3.38
	Elevation	-0.29	0.774	-0.03	0.10
b. Fungal diversity		t-value	P-value	Coef	SE (Coef)	R2 (%)
	Intercept	-0.02	0.982	-0.06	2.91	13.5
	Canopy openness	0.19	0.849	0.00	0.02
	Seedling growtht	-0.65	0.519	-0.07	0.11
	Distance to conspecifict	2.09	0.043	0.20	0.10
	Conspecific diametert	-0.40	0.689	-0.04	0.11
	Soil pH	1.91	0.064	0.59	0.31
	Soil Cat	0.77	0.449	0.10	0.14
	Soil Pt	0.67	0.510	0.07	0.11
	AMF vesicle colonizationt	0.38	0.706	0.04	0.11
	DSE colonization	-0.85	0.402	-0.00	0.01
	AMF arbuscule colonization	1.78	0.083	0.02	0.01
	Soil moisturet	-1.53	0.133	-0.19	0.12
	Elevation	-0.22	0.824	-0.001	0.002
c. Fungal MDS1		t-value	P-value	Coef	SE (Coef)	R2 (%)
	Intercept	-1.35	0.185	-2.98	2.21	68.3
	Canopy openness	0.74	0.462	0.01	0.01
	Seedling growtht	1.33	0.192	0.11	0.08
	Distance to conspecifict	-0.37	0.716	-0.03	0.07
	Conspecific diametert	0.61	0.548	0.05	0.08
	Soil pH	2.88	0.006	0.677	0.23
	Soil Cat	-4.50	< 0.001	-0.48	0.10
	Soil Pt	-0.36	0.724	-0.03	0.08
	AMF vesicle colonizationt	0.23	0.822	0.02	0.09
	DSE colonization	-0.95	0.349	-0.004	0.004
	AMF arbuscule colonization	1.01	0.320	0.01	0.01
	Soil moisturet	1.78	0.082	0.16	0.09
	Elevation	-0.17	0.867	-0.001	0.003
d. Fungal MDS2		t-value	P-value	Coef	SE (Coef)	R2 (%)
	Intercept	-1.37	0.178	-3.86	2.81	48.6
	Canopy openness	-0.45	0.659	-0.01	0.02
	Seedling growtht	-0.07	0.945	-0.01	0.10
	Distance to conspecifict	2.05	0.047	0.19	0.09
	Conspecific diametert	-0.21	0.834	-0.02	0.11
	Soil pH	-1.38	0.176	-0.41	0.30
	Soil Cat	0.86	0.395	0.11	0.13
	Soil Pt	0.12	0.902	0.01	0.10
	AMF vesicle colonizationt	-0.37	0.712	-0.04	0.11
	DSE colonization	-0.53	0.601	-0.001	0.01
	AMF arbuscule colonization	-1.77	0.084	-0.01	0.01
	Soil moisturet	1.24	0.222	0.15	0.12
	Elevation	2.93	0.006	0.01	0.003
e. Bacterial richness		t-value	P-value	Coef	SE (Coef)	R2 (%)
	Intercept	-0.56	0.581	-3.88	1.08	23.1
	Canopy openness	-0.41	0.687	-1.04	2.57
	Seedling growtht	-0.33	0.741	-4.96	1.9
	Distance to conspecifict	1.04	0.303	4.10	3.51
	Conspecific diametert	0.39	0.700	3.06	4.61
	Soil pH	1.80	0.080	8.59	3.66
	Soil Cat	2.66	0.011	1.29	1.29
	Soil Pt	-2.04	0.048	-3.73	2.07
	AMF vesicle colonizationt	-1.79	0.082	-3.85	1.14
	DSE colonization	0.54	0.592	0.41	0.75
	AMF arbuscule colonization	1.01	0.316	1.21	1.19
	Soil moisturet	0.39	0.693	2.79	1.09
	Elevation	0.8	0.381	0.44	0.49
f. Bacterial diversity		t-value	P-value	Coef	SE (Coef)	R2 (%)
	Intercept	0.73	0.467	1.26	1.71	28.6
	Canopy openness	-1.05	0.302	-0.01	0.01
	Seedling growtht	-1.37	0.179	-0.08	0.06
	Distance to conspecifict	1.24	0.221	0.06	0.06
	Conspecific diametert	0.59	0.559	0.04	0.06
	Soil pH	1.91	0.064	0.35	0.18
	Soil Cat	2.96	0.005	0.24	0.08
	Soil Pt	-1.39	0.174	-0.09	0.06
	AMF vesicle colonizationt	-1.62	0.114	-0.11	0.07
	DSE colonization	1.37	0.178	0.004	0.003
	AMF arbuscule colonization	-0.26	0.797	-0.001	0.005
	Soil moisturet	-0.12	0.908	-0.008	0.07
	Elevation	1.70	0.097	0.003	0.002
g. Bacterial MDS1		t-value	P-value	Coef	SE (Coef)	R2 (%)
	Intercept	-2.48	0.018	-4.12	1.66	79.1
	Canopy openness	-1.21	0.233	-0.01	0.01
	Seedling growtht	1.24	0.221	0.07	0.06
	Distance to conspecifict	-1.07	0.291	-0.06	0.05
	Conspecific diametert	-0.03	0.980	-0.00	0.06
	Soil pH	7.10	< 0.001	1.25	0.18
	Soil Cat	-5.75	< 0.001	-0.45	0.08
	Soil Pt	1.42	0.165	0.09	0.06
	AMF vesicle colonizationt	-1.54	0.131	-0.10	0.07
	DSE colonization	-0.87	0.387	-0.003	0.003
	AMF arbuscule colonization	0.98	0.334	0.005	0.004
	Soil moisturet	1.24	0.221	0.09	0.07
	Elevation	-1.15	0.258	-0.002	0.002
h. Bacterial MDS2		t-value	P-value	Coef	SE (Coef)	R2 (%)
	Intercept	1.48	0.146	2.96	1.99	70.1
	Canopy openness	-1.26	0.216	-0.02	0.01
	Seedling growtht	-0.82	0.418	-0.06	0.07
	Distance to conspecifict	1.02	0.316	0.07	0.07
	Conspecific diametert	0.55	0.588	0.04	0.08
	Soil pH	-3.41	0.002	-0.72	0.21
	Soil Cat	-5.12	< 0.001	-0.48	0.09
	Soil Pt	1.90	0.065	0.14	0.07
	AMF vesicle colonizationt	-0.58	0.567	-0.05	0.08
	DSE colonization	1.87	0.070	0.01	0.00
	AMF arbuscule colonization	-0.59	0.556	-0.00	0.01
	Soil moisturet	0.78	0.441	0.06	0.08
	Elevation	0.25	0.806	0.001	0.002
