# Supplementary material for: Interplay of biotic and abiotic factors shapes tree seedling growth and root-associated microbial communities
Source: Commun Biol. 2024 Mar 22;7:360. doi: 10.1038/s42003-024-06042-7 (PMC10960049; doi:10.1038/s42003-024-06042-7)
Supplement: Supplementary file 7 — Supplementary Data 4 [file 42003_2024_6042_MOESM7_ESM.xlsx]

## Sheet: Sheet1
Supplement Data 4. The relationship between abiotic and biotic factors and fungal and bacterial richness, diversity, and ordination scores (MDS1 and MDS2) at Mégantic.
a. Fungal richness		t-value	P-value	Coef	SE (Coef)	R2 (%)
	Intercept	3.63	0.001	2.46	1.13	12.3
	Canopy openness	-0.63	0.534	-0.35	0.56
	Seedling growtht	1.37	0.178	4.49	3.27
	Distance to conspecifict	-2.70	0.010	-7.54	2.79
	Conspecific diametert	0.79	0.437	1.85	2.35
	Soil pH	-0.74	0.465	-3.98	5.39
	Soil Cat	-1.18	0.246	-3.68	3.12
	AMF root length colonization	-1.32	0.194	-0.29	0.22
	AMF vesicle colonizationt	0.22	0.829	0.79	3.65
	DSE colonizationt	-0.48	0.634	-1.26	2.63
	Elevation	-2.24	0.031	-0.21	0.10
b. Fungal diversity		t-value	P-value	Coef	SE (Coef)	R2 (%)
	Intercept	4.18	0.001	10.56	2.53	17.2
	Canopy openness	1.10	0.280	0.02	0.02
	Seedling growtht	1.33	0.192	0.15	0.11
	Distance to conspecifict	-2.79	0.008	-0.26	0.09
	Conspecific diametert	-0.00	0.998	0.00	0.08
	Soil pH	0.25	0.807	0.04	0.18
	Soil Cat	-1.66	0.106	-0.17	0.10
	AMF root length colonization	0.33	0.746	0.00	0.01
	AMF vesicle colonizationt	-0.28	0.783	-0.03	0.12
	DSE colonizationt	-0.64	0.528	-0.06	0.09
	Elevation	-3.61	0.001	-0.01	0.001
c. Fungal MDS1		t-value	P-value	Coef	SE (Coef)	R2 (%)
	Intercept	3.00	0.005	5.73	1.91	74.9
	Canopy openness	-1.78	0.083	-0.03	0.01
	Seedling growtht	2.81	0.008	0.23	0.08
	Distance to conspecifict	0.82	0.417	0.06	0.07
	Conspecific diametert	-0.78	0.438	-0.05	0.06
	Soil pH	-9.24	< 0.001	-1.27	0.14
	Soil Cat	-0.24	0.810	-0.02	0.08
	AMF root length colonization	-0.02	0.985	0.00	0.01
	AMF vesicle colonizationt	-0.85	0.402	-0.08	0.09
	DSE colonizationt	1.50	0.143	0.10	0.07
	Elevation	0.24	0.812	0.001	0.001
d. Fungal MDS2		t-value	P-value	Coef	SE (Coef)	R2 (%)
	Intercept	1.36	0.183	4.39	3.23	28.5
	Canopy openness	-0.84	0.404	-0.02	0.02
	Seedling growtht	-0.23	0.821	-0.03	0.14
	Distance to conspecifict	-3.26	0.002	-0.39	0.12
	Conspecific diametert	1.77	0.084	0.18	0.10
	Soil pH	-0.90	0.375	-0.21	0.23
	Soil Cat	-0.97	0.336	-0.13	0.13
	AMF root length colonization	-0.28	0.783	-0.00	0.01
	AMF vesicle colonizationt	0.29	0.774	0.05	0.16
	DSE colonizationt	-0.99	0.327	-0.11	0.11
	Elevation	-1.01	0.321	-0.004	0.004
e. Bacterial richness		t-value	P-value	Coef	SE (Coef)	R2 (%)
	Intercept	0.37	0.717	18.86	4.60	0.06
	Canopy openness	-0.26	0.795	-0.97	3.69
	Seedling growtht	0.58	0.567	12.55	21.73
	Distance to conspecifict	-0.10	0.917	-1.93	18.53
	Conspecific diametert	1.13	0.264	17.68	15.59
	Soil pH	1.04	0.305	37.21	35.76
	Soil Cat	-0.31	0.756	-6.49	20.70
	AMF root length colonization	0.50	0.619	0.74	1.46
	AMF vesicle colonizationt	0.90	0.376	21.74	24.24
	DSE colonizationt	0.74	0.463	12.92	17.43
	Elevation	0.11	0.911	0.07	0.63
f. Bacterial diversity		t-value	P-value	Coef	SE (Coef)	R2 (%)
	Intercept	4.18	< 0.001	10.56	2.53	17.3
	Canopy openness	1.10	0.280	0.02	0.02
	Seedling growtht	1.33	0.192	0.15	0.11
	Distance to conspecifict	-2.79	0.008	-0.26	0.09
	Conspecific diametert	-0.00	0.997	-0.00	0.08
	Soil pH	0.25	0.807	0.04	0.18
	Soil Cat	-1.66	0.106	-0.17	0.10
	AMF root length colonization	0.33	0.746	0.00	0.01
	AMF vesicle colonizationt	-0.28	0.783	-0.03	0.12
	DSE colonizationt	-0.64	0.528	-0.06	0.09
	Elevation	-3.61	0.001	-0.01	0.0001
g. Bacterial MDS1		t-value	P-value	Coef	SE (Coef)	R2 (%)
	Intercept	-3.12	0.004	-5.00	1.60	80.1
	Canopy openness	0.90	0.375	0.01	0.01
	Seedling growtht	-0.98	0.332	-0.07	0.07
	Distance to conspecifict	-0.17	0.866	-0.01	0.06
	Conspecific diametert	-1.29	0.227	-0.06	0.05
	Soil pH	10.19	< 0.001	1.17	0.11
	Soil Cat	0.90	0.375	0.01	0.01
	AMF root length colonization	-0.98	0.332	-0.07	0.07
	AMF vesicle colonizationt	-0.17	0.866	-0.01	0.06
	DSE colonizationt	0.90	0.375	0.01	0.01
	Elevation	-0.98	0.332	-0.07	0.07
h. Bacterial MDS2		t-value	P-value	Coef	SE (Coef)	R2 (%)
	Intercept	1.48	0.146	4.54	3.06	27.6
	Canopy openness	-1.05	0.299	-0.02	0.02
	Seedling growtht	1.22	0.230	0.16	0.13
	Distance to conspecifict	-0.91	0.370	-0.10	0.11
	Conspecific diametert	1.15	0.259	0.11	0.10
	Soil pH	-2.99	0.005	-0.66	0.22
	Soil Cat	2.42	0.021	0.31	0.13
	AMF root length colonization	0.001	0.999	-0.001	0.01
	AMF vesicle colonizationt	0.55	0.586	0.08	0.15
	DSE colonizationt	-1.81	0.078	-0.19	0.11
	Elevation	-0.42	0.676	-0.002	0.004
