# Supplementary material for: Interplay of biotic and abiotic factors shapes tree seedling growth and root-associated microbial communities
Source: Commun Biol. 2024 Mar 22;7:360. doi: 10.1038/s42003-024-06042-7 (PMC10960049; doi:10.1038/s42003-024-06042-7)
Supplement: Supplementary file 8 — Supplementary Data 5 [file 42003_2024_6042_MOESM8_ESM.xlsx]

## Sheet: Sheet1
Supplement Data 5. The effect of abiotic and biotic factors on community composition of soil and root AMF, fungal and bacterial communities of Sugar maple.
	Root AMF / Sutton				Root AMF / Mégantic
Predictors	R2 (%)	SS	p-value	Predictors	R2 (%)	SS	p-value
Canopy openness	1.4	0.17	0.607	Canopy openness	1.7	0.19	0.521
Seedling growth	2.1	0.26	0.258	Seedling growth	2.1	0.24	0.319
Distance to conspecific	2.1	0.26	0.287	Distance to conspecific	4.5	0.51	0.005
Conspecific diameter	2.2	0.27	0.227	Conspecific diameter	2.7	0.31	0.105
Soil pH	3.0	0.36	0.060	Soil pH	4.9	0.56	0.001
Soil Ca	4.7	0.57	0.007	Soil Ca	2.8	0.32	0.093
Soil P	1.5	0.19	0.524	AMF root len. colonization	3.0	0.35	0.063
AMF vesicle colonization	1.1	0.14	0.807	AMF vesicle colonization	3.1	0.36	0.053
DSE colonization	2.9	0.36	0.067	DSE colonization	3.4	0.38	0.020
AMF arbuscule colonization	2.0	0.24	0.318	Elevation	2.5	0.29	0.166
Soil moisture	1.8	0.22	0.349
Elevation	2.5	0.30	0.134
	Soil AMF / Sutton				Soil AMF / Mégantic
Predictors	R2 (%)	SS	p-value	Predictors	R2 (%)	SS	p-value
Canopy openness	2.3	0.33	0.156	Canopy openness	2.5	0.43	0.148
Seedling growth	2.0	0.28	0.294	Seedling growth	2.9	0.50	0.059
Distance to conspecific	1.5	0.23	0.527	Distance to conspecific	4.2	0.70	0.006
Conspecific diameter	2.2	0.33	0.175	Conspecific diameter	1.5	0.26	0.701
Soil pH	2.3	0.34	0.147	Soil pH	7.3	0.26	0.001
Soil Ca	3.0	0.44	0.045	Soil Ca	3.2	0.56	0.032
Soil P	1.1	0.16	0.845	AMF root len. colonization	2.0	0.34	0.348
AMF vesicle colonization	2.3	0.33	0.185	AMF vesicle colonization	2.6	0.46	0.085
DSE colonization	1.4	0.20	0.707	DSE colonization	2.5	0.42	0.164
AMF arbuscule colonization	0.1	0.14	0.938	Elevation	2.7	0.47	0.101
Soil moisture	2.2	0.32	0.200
Elevation	2.6	0.38	0.090
	Root fungi / Sutton				Root fungi / Mégantic
Predictors	R2 (%)	SS	p-value	Predictors	R2 (%)	SS	p-value
Canopy openness	1.7	0.28	0.552	Canopy openness	2.3	0.36	0.108
Seedling growth	1.9	0.32	0.240	Seedling growth	2.3	0.36	0.097
Distance to conspecific	1.6	0.27	0.613	Distance to conspecific	3.1	0.48	0.007
Conspecific diameter	2.0	0.33	0.189	Conspecific diameter	2.0	0.31	0.277
Soil pH	3.3	0.55	0.001	Soil pH	7.2	1.09	0.001
Soil Ca	3.3	0.56	0.001	Soil Ca	3.2	0.49	0.008
Soil P	1.9	0.31	0.307	AMF root len. colonization	1.8	0.27	0.545
AMF vesicle colonization	1.9	0.33	0.202	AMF vesicle colonization	1.7	0.27	0.566
DSE colonization	2.0	0.34	0.156	DSE colonization	2.1	0.32	0.213
AMF arbuscule colonization	2.3	0.39	0.055	Elevation	2.6	0.40	0.043
Soil moisture	1.8	0.29	0.416
Elevation	2.9	0.47	0.006
	Root bacteria / Sutton				Root bacteria / Megantic
Predictors	R2 (%)	SS	p-value	Predictors	R2 (%)	SS	p-value
Canopy openness	1.4	0.17	0.586	Canopy openness	2.2	0.27	0.132
Seedling growth	1.8	0.22	0.222	Seedling growth	1.9	0.23	0.259
Distance to conspecific	1.5	0.19	0.370	Distance to conspecific	1.6	0.19	0.563
Conspecific diameter	1.4	0.17	0.569	Conspecific diameter	1.9	0.23	0.271
Soil pH	7.2	0.89	0.001	Soil pH	10.9	1.32	0.001
Soil Ca	4.7	0.59	0.002	Soil Ca	3.6	0.44	0.012
Soil P	2.0	0.24	0.128	AMF root len. colonization	1.9	0.23	0.260
AMF vesicle colonization	1.7	0.21	0.268	AMF vesicle colonization	1.8	0.22	0.316
DSE colonization	2.0	0.25	0.108	DSE colonization	2.0	0.23	0.233
AMF arbuscule colonization	1.9	0.23	0.159	Elevation	2.3	0.28	0.108
Soil moisture	2.0	0.25	0.107
Elevation	2.2	0.27	0.088
