# Supplementary material for: Interplay of biotic and abiotic factors shapes tree seedling growth and root-associated microbial communities
Source: Commun Biol. 2024 Mar 22;7:360. doi: 10.1038/s42003-024-06042-7 (PMC10960049; doi:10.1038/s42003-024-06042-7)
Supplement: Supplementary file 9 — Supplementary Data 6 [file 42003_2024_6042_MOESM9_ESM.xlsx]

## Sheet: Supplement Data_6
Supplement Data 6.		Root fungal ASVs, taxonomy and functional guild assignments for Sutton.
1 Fungal functional guilds assigned using FungalTraits database (Põlme et al. 2020)
2 Fungal ASVs assigned to a total of six functional guilds: i) mutualists (including AMF and EMF fungi), ii) saprotrophs, iii) pathogens, iv) mycoparasites, v) other (including animal and lichen parasites, root endophytes and mycoparasites), and vi) unknown fungi
ASV_ID	Domain	Phylum	Class	Order	Family	Genus	Species	FungalTraits1	Functional_guilds2
ASV1	Fungi	Ascomycota	unidentified	unidentified	unidentified	unidentified	unidentified	Unknown	Unknown
ASV2	Fungi	Ascomycota	unidentified	unidentified	unidentified	unidentified	unidentified	Unknown	Unknown
ASV3	Fungi	Ascomycota	Leotiomycetes	Helotiales	Hyaloscyphaceae	Hyaloscypha	unidentified	Litter saprotroph	Saprotroph
ASV4	Fungi	Ascomycota	Leotiomycetes	Helotiales	Dermateaceae	unidentified	unidentified	Unknown	Unknown
ASV5	Fungi	Basidiomycota	Agaricomycetes	Agaricales	Tricholomataceae	Mycena	galopus	Litter saprotroph	Saprotroph
ASV6	Fungi	Ascomycota	Archaeorhizomycetes	Archaeorhizomycetales	Archaeorhizomycetaceae	Archaeorhizomyces	unidentified	Soil saprotroph	Saprotroph
ASV7	Fungi	Ascomycota	Sordariomycetes	Chaetosphaeriales	Chaetosphaeriaceae	unidentified	unidentified	Unknown	Unknown
ASV8	Fungi	Ascomycota	Leotiomycetes	Helotiales	Hyaloscyphaceae	Lachnum	pygmaeum	Litter saprotroph	Saprotroph
ASV9	Fungi	Ascomycota	Leotiomycetes	Helotiales	Helotiaceae	unidentified	unidentified	Unknown	Unknown
ASV10	Fungi	Basidiomycota	Agaricomycetes	Agaricales	Entolomataceae	Entoloma	unidentified	Soil saprotroph	Saprotroph
ASV11	Fungi	Ascomycota	Archaeorhizomycetes	unidentified	unidentified	unidentified	unidentified	Unknown	Unknown
ASV12	Fungi	Basidiomycota	Agaricomycetes	Sebacinales	Sebacinaceae	Sebacina	unidentified	Ectomycorrhizal	Mutualists
ASV13	Fungi	Ascomycota	Leotiomycetes	Helotiales	Helotiaceae	Hymenoscyphus	tetracladius	Litter saprotroph	Saprotroph
ASV14	Fungi	Ascomycota	Archaeorhizomycetes	Archaeorhizomycetales	Archaeorhizomycetaceae	Archaeorhizomyces	unidentified	Soil saprotroph	Saprotroph
ASV15	Fungi	Ascomycota	Leotiomycetes	Helotiales	Hyaloscyphaceae	Hyaloscypha	unidentified	Litter saprotroph	Saprotroph
ASV16	Fungi	Basidiomycota	Agaricomycetes	Agaricales	Tricholomataceae	Fayodia	bisphaerigera	Litter saprotroph	Saprotroph
ASV17	Fungi	Ascomycota	Eurotiomycetes	Chaetothyriales	Herpotrichiellaceae	Cladophialophora	unidentified	Soil saprotroph	Saprotroph
ASV18	Fungi	Ascomycota	Leotiomycetes	Helotiales	Leotiaceae	unidentified	unidentified	Unknown	Unknown
ASV19	Fungi	Basidiomycota	Agaricomycetes	Sebacinales	Sebacinaceae	Sebacina	unidentified	Ectomycorrhizal	Mutualists
ASV20	Fungi	Basidiomycota	Agaricomycetes	Agaricales	Strophariaceae	Galerina	unidentified	Wood saprotroph	Saprotroph
ASV21	Fungi	Basidiomycota	Agaricomycetes	Agaricales	Cortinariaceae	Cortinarius	unidentified	Ectomycorrhizal	Mutualists
ASV22	Fungi	Ascomycota	Leotiomycetes	Helotiales	Hyaloscyphaceae	Gyoerffyella	unidentified	Litter saprotroph	Saprotroph
ASV23	Fungi	Ascomycota	Leotiomycetes	Helotiales	Dermateaceae	Pezicula	unidentified	Root endophyte	Other
ASV24	Fungi	Basidiomycota	Agaricomycetes	Sebacinales	Sebacinaceae	Sebacina	unidentified	Ectomycorrhizal	Mutualists
ASV25	Fungi	Basidiomycota	Agaricomycetes	Auriculariales	Auriculariales_fam_Incertae_sedis	Renatobasidium	unidentified	Wood saprotroph	Saprotroph
ASV26	Fungi	Basidiomycota	Agaricomycetes	Agaricales	Physalacriaceae	Armillaria	borealis	Litter saprotroph	Saprotroph
ASV27	Fungi	Basidiomycota	Agaricomycetes	Auriculariales	Exidiaceae	Basidiodendron	unidentified	Wood saprotroph	Saprotroph
ASV28	Fungi	Ascomycota	Sordariomycetes	Hypocreales	Nectriaceae	Ilyonectria	unidentified	Pathogen	Pathogen
ASV29	Fungi	Basidiomycota	Agaricomycetes	Trechisporales	Hydnodontaceae	unidentified	unidentified	Unknown	Unknown
ASV30	Fungi	Basidiomycota	Agaricomycetes	Auriculariales	Auriculariales_fam_Incertae_sedis	Renatobasidium	unidentified	Wood saprotroph	Saprotroph
ASV31	Fungi	Basidiomycota	Agaricomycetes	Trechisporales	Hydnodontaceae	unidentified	unidentified	Unknown	Unknown
ASV32	Fungi	Ascomycota	Dothideomycetes	Pleosporales	Melanommataceae	unidentified	unidentified	Unknown	Unknown
ASV33	Fungi	Ascomycota	Leotiomycetes	Helotiales	Hyaloscyphaceae	Hyaloscypha	vraolstadiae	Litter saprotroph	Saprotroph
ASV34	Fungi	Basidiomycota	Agaricomycetes	Russulales	Russulaceae	Russula	brunneoviolacea	Ectomycorrhizal	Mutualists
ASV35	Fungi	Basidiomycota	Agaricomycetes	Agaricales	Strophariaceae	Galerina	fibrillosa	Wood saprotroph	Saprotroph
ASV36	Fungi	Ascomycota	Leotiomycetes	Helotiales	Leotiaceae	Leotia	lubrica	Ectomycorrhizal	Mutualists
ASV37	Fungi	Ascomycota	Dothideomycetes	Pleosporales	unidentified	unidentified	unidentified	Unknown	Unknown
ASV38	Fungi	Ascomycota	Leotiomycetes	Helotiales	Tricladiaceae	unidentified	unidentified	Unknown	Unknown
ASV39	Fungi	Ascomycota	unidentified	unidentified	unidentified	unidentified	unidentified	Unknown	Unknown
ASV41	Fungi	Ascomycota	Leotiomycetes	Helotiales	unidentified	unidentified	unidentified	Unknown	Unknown
ASV42	Fungi	Ascomycota	Dothideomycetes	Pleosporales	Melanommataceae	Pleotrichocladium	opacum	Wood saprotroph	Saprotroph
ASV43	Fungi	Basidiomycota	Agaricomycetes	Sebacinales	Sebacinaceae	Sebacina	unidentified	Ectomycorrhizal	Mutualists
ASV44	Fungi	Ascomycota	Dothideomycetes	Pleosporales	Melanommataceae	Petrakia	unidentified	Pathogen	Pathogen
ASV45	Fungi	Ascomycota	Leotiomycetes	Helotiales	Leotiaceae	unidentified	unidentified	Unknown	Unknown
ASV46	Fungi	Ascomycota	Dothideomycetes	Capnodiales	unidentified	unidentified	unidentified	Unknown	Unknown
ASV47	Fungi	Mortierellomycota	Mortierellomycetes	Mortierellales	Mortierellaceae	Mortierella	globulifera	Soil saprotroph	Saprotroph
ASV48	Fungi	Ascomycota	Leotiomycetes	Helotiales	Hyaloscyphaceae	Glutinomyces	unidentified	Root endophyte	Other
ASV49	Fungi	Ascomycota	unidentified	unidentified	unidentified	unidentified	unidentified	Unknown	Unknown
ASV51	Fungi	Ascomycota	Dothideomycetes	Capnodiales	Teratosphaeriaceae	Bispora	antennata	Litter saprotroph	Saprotroph
ASV52	Fungi	unidentified	unidentified	unidentified	unidentified	unidentified	unidentified	Unknown	Unknown
ASV53	Fungi	Ascomycota	unidentified	unidentified	unidentified	unidentified	unidentified	Unknown	Unknown
ASV54	Fungi	Basidiomycota	Agaricomycetes	Russulales	Russulaceae	Lactarius	tabidus	Ectomycorrhizal	Mutualists
ASV55	Fungi	Ascomycota	Leotiomycetes	Helotiales	Dermateaceae	Pezicula	unidentified	Root endophyte	Other
ASV56	Fungi	Ascomycota	unidentified	unidentified	unidentified	unidentified	unidentified	Unknown	Unknown
ASV57	Fungi	Glomeromycota	unidentified	unidentified	unidentified	unidentified	unidentified	Unknown	Unknown
ASV58	Fungi	Ascomycota	Leotiomycetes	Helotiales	unidentified	unidentified	unidentified	Unknown	Unknown
ASV59	Fungi	Ascomycota	Leotiomycetes	Helotiales	Leotiaceae	unidentified	unidentified	Unknown	Unknown
ASV60	Fungi	Basidiomycota	Agaricomycetes	Agaricales	Tricholomataceae	Mycena	unidentified	Litter saprotroph	Saprotroph
ASV61	Fungi	Ascomycota	Eurotiomycetes	Chaetothyriales	Herpotrichiellaceae	Cladophialophora	unidentified	Soil saprotroph	Saprotroph
ASV64	Fungi	Basidiomycota	Agaricomycetes	Agaricales	Tricholomataceae	Mycena	sanguinolenta	Litter saprotroph	Saprotroph
ASV65	Fungi	Ascomycota	Lecanoromycetes	unidentified	unidentified	unidentified	unidentified	Unknown	Unknown
ASV66	Fungi	Ascomycota	Leotiomycetes	Helotiales	Hyaloscyphaceae	Hyaloscypha	bicolor	Litter saprotroph	Saprotroph
ASV67	Fungi	Basidiomycota	Agaricomycetes	Agaricales	Tricholomataceae	Mycena	galopus	Litter saprotroph	Saprotroph
ASV69	Fungi	Ascomycota	Leotiomycetes	Helotiales	Leotiaceae	Leotia	lubrica	Ectomycorrhizal	Mutualists
ASV70	Fungi	Ascomycota	Leotiomycetes	Helotiales	Vibrisseaceae	Vibrissea	truncorum	Litter saprotroph	Saprotroph
ASV71	Fungi	Ascomycota	Leotiomycetes	Helotiales	Leotiaceae	Gorgomyces	hungaricus	Litter saprotroph	Saprotroph
ASV72	Fungi	Mortierellomycota	Mortierellomycetes	Mortierellales	Mortierellaceae	Mortierella	globulifera	Soil saprotroph	Saprotroph
ASV73	Fungi	Ascomycota	Sordariomycetes	Hypocreales	Hypocreaceae	Trichoderma	unidentified	Mycoparasite	Other
ASV74	Fungi	Basidiomycota	Agaricomycetes	Agaricales	Tricholomataceae	Fayodia	bisphaerigera	Litter saprotroph	Saprotroph
ASV75	Fungi	Basidiomycota	Agaricomycetes	Agaricales	Tricholomataceae	Fayodia	bisphaerigera	Litter saprotroph	Saprotroph
ASV78	Fungi	Ascomycota	unidentified	unidentified	unidentified	unidentified	unidentified	Unknown	Unknown
ASV80	Fungi	Ascomycota	Leotiomycetes	Helotiales	Dermateaceae	Pezicula	melanigena	Root endophyte	Other
ASV81	Fungi	Ascomycota	Archaeorhizomycetes	Archaeorhizomycetales	Archaeorhizomycetaceae	Archaeorhizomyces	unidentified	Soil saprotroph	Saprotroph
ASV82	Fungi	Ascomycota	Leotiomycetes	Helotiales	unidentified	unidentified	unidentified	Unknown	Unknown
ASV83	Fungi	Basidiomycota	Agaricomycetes	Agaricomycetes_ord_Incertae_sedis	Agaricomycetes_fam_Incertae_sedis	Xenasmatella	unidentified	Wood saprotroph	Saprotroph
ASV84	Fungi	Basidiomycota	Tremellomycetes	Tremellales	unidentified	unidentified	unidentified	Unknown	Unknown
ASV85	Fungi	Basidiomycota	Agaricomycetes	Agaricales	Tricholomataceae	Mycena	rebaudengoi	Litter saprotroph	Saprotroph
ASV87	Fungi	Basidiomycota	Agaricomycetes	Agaricales	Tricholomataceae	Mycena	zephirus	Litter saprotroph	Saprotroph
ASV88	Fungi	Ascomycota	Leotiomycetes	Helotiales	Helotiaceae	unidentified	unidentified	Unknown	Unknown
ASV89	Fungi	Basidiomycota	Agaricomycetes	Boletales	Sclerodermataceae	Scleroderma	citrinum	Ectomycorrhizal	Mutualists
ASV90	Fungi	unidentified	unidentified	unidentified	unidentified	unidentified	unidentified	Unknown	Unknown
ASV91	Fungi	Basidiomycota	Agaricomycetes	Agaricales	Tricholomataceae	Mycena	metata	Litter saprotroph	Saprotroph
ASV92	Fungi	unidentified	unidentified	unidentified	unidentified	unidentified	unidentified	Unknown	Unknown
ASV94	Fungi	Ascomycota	Dothideomycetes	Mytilinidales	Gloniaceae	Cenococcum	unidentified	Ectomycorrhizal	Mutualists
ASV96	Fungi	Ascomycota	Archaeorhizomycetes	Archaeorhizomycetales	Archaeorhizomycetaceae	Archaeorhizomyces	unidentified	Soil saprotroph	Saprotroph
ASV97	Fungi	Basidiomycota	Agaricomycetes	Agaricales	Tricholomataceae	Mycena	galopus	Litter saprotroph	Saprotroph
ASV98	Fungi	Basidiomycota	Agaricomycetes	Russulales	Russulaceae	Russula	densifolia	Ectomycorrhizal	Mutualists
ASV99	Fungi	Basidiomycota	Agaricomycetes	Russulales	Russulaceae	Lactarius	tabidus	Ectomycorrhizal	Mutualists
ASV100	Fungi	Basidiomycota	Agaricomycetes	Russulales	Russulaceae	Lactarius	camphoratus	Ectomycorrhizal	Mutualists
ASV101	Fungi	Basidiomycota	Agaricomycetes	Sebacinales	Sebacinaceae	Sebacina	incrustans	Ectomycorrhizal	Mutualists
ASV102	Fungi	Glomeromycota	Glomeromycetes	Glomerales	Glomeraceae	unidentified	unidentified	Unknown	Unknown
ASV104	Fungi	Ascomycota	Sordariomycetes	Sordariales	Cephalothecaceae	Cephalotheca	unidentified	Mycoparasite	Other
ASV105	Fungi	Ascomycota	Leotiomycetes	Helotiales	Hyaloscyphaceae	Hyaloscypha	unidentified	Litter saprotroph	Saprotroph
ASV106	Fungi	Basidiomycota	Agaricomycetes	Agaricales	Tricholomataceae	Mycena	unidentified	Litter saprotroph	Saprotroph
ASV107	Fungi	Basidiomycota	Agaricomycetes	Russulales	Russulaceae	Russula	unidentified	Ectomycorrhizal	Mutualists
ASV108	Fungi	Basidiomycota	Agaricomycetes	Cantharellales	Clavulinaceae	Clavulina	ornatipes	Ectomycorrhizal	Mutualists
ASV109	Fungi	Basidiomycota	Agaricomycetes	Agaricales	Tricholomataceae	Mycena	silvae-nigrae	Litter saprotroph	Saprotroph
ASV111	Fungi	Ascomycota	Archaeorhizomycetes	unidentified	unidentified	unidentified	unidentified	Unknown	Unknown
ASV112	Fungi	Mortierellomycota	Mortierellomycetes	Mortierellales	Mortierellaceae	Mortierella	globulifera	Soil saprotroph	Saprotroph
ASV113	Fungi	Mortierellomycota	Mortierellomycetes	Mortierellales	Mortierellaceae	Mortierella	pseudozygospora	Soil saprotroph	Saprotroph
ASV114	Fungi	Ascomycota	Leotiomycetes	Helotiales	Helotiaceae	unidentified	unidentified	Unknown	Unknown
ASV116	Fungi	Basidiomycota	Agaricomycetes	Agaricales	Tricholomataceae	Mycena	renati	Litter saprotroph	Saprotroph
ASV117	Fungi	Basidiomycota	Agaricomycetes	Russulales	Russulaceae	Russula	densifolia	Ectomycorrhizal	Mutualists
ASV118	Fungi	Ascomycota	unidentified	unidentified	unidentified	unidentified	unidentified	Unknown	Unknown
ASV119	Fungi	Glomeromycota	Glomeromycetes	Glomerales	Glomeraceae	unidentified	unidentified	Unknown	Unknown
ASV121	Fungi	Glomeromycota	Glomeromycetes	unidentified	unidentified	unidentified	unidentified	Unknown	Unknown
ASV122	Fungi	Basidiomycota	Agaricomycetes	Boletales	Sclerodermataceae	Scleroderma	citrinum	Ectomycorrhizal	Mutualists
ASV123	Fungi	Ascomycota	unidentified	unidentified	unidentified	unidentified	unidentified	Unknown	Unknown
ASV124	Fungi	Ascomycota	Archaeorhizomycetes	Archaeorhizomycetales	Archaeorhizomycetaceae	Archaeorhizomyces	unidentified	Soil saprotroph	Saprotroph
ASV125	Fungi	Basidiomycota	Agaricomycetes	Agaricales	Amanitaceae	Amanita	constricta	Ectomycorrhizal	Mutualists
ASV127	Fungi	Ascomycota	unidentified	unidentified	unidentified	unidentified	unidentified	Unknown	Unknown
ASV130	Fungi	Ascomycota	unidentified	unidentified	unidentified	unidentified	unidentified	Unknown	Unknown
ASV131	Fungi	Basidiomycota	Agaricomycetes	Russulales	Russulaceae	Lactarius	unidentified	Ectomycorrhizal	Mutualists
ASV132	Fungi	Glomeromycota	Glomeromycetes	unidentified	unidentified	unidentified	unidentified	Unknown	Unknown
ASV133	Fungi	Ascomycota	Leotiomycetes	Helotiales	Dermateaceae	unidentified	unidentified	Unknown	Unknown
ASV134	Fungi	Basidiomycota	Agaricomycetes	Russulales	Russulaceae	Russula	unidentified	Ectomycorrhizal	Mutualists
ASV136	Fungi	Basidiomycota	Agaricomycetes	Sebacinales	Sebacinaceae	Sebacina	incrustans	Ectomycorrhizal	Mutualists
ASV137	Fungi	Basidiomycota	Agaricomycetes	Trechisporales	unidentified	unidentified	unidentified	Unknown	Unknown
ASV138	Fungi	Basidiomycota	Agaricomycetes	Agaricales	Tricholomataceae	Mycena	silvae-nigrae	Litter saprotroph	Saprotroph
ASV140	Fungi	Ascomycota	Leotiomycetes	Helotiales	unidentified	unidentified	unidentified	Unknown	Unknown
ASV143	Fungi	Ascomycota	Leotiomycetes	Helotiales	unidentified	unidentified	unidentified	Unknown	Unknown
ASV144	Fungi	Basidiomycota	Agaricomycetes	Agaricales	Strophariaceae	Galerina	unidentified	Wood saprotroph	Saprotroph
ASV145	Fungi	Ascomycota	Archaeorhizomycetes	Archaeorhizomycetales	Archaeorhizomycetaceae	Archaeorhizomyces	unidentified	Soil saprotroph	Saprotroph
ASV146	Fungi	Ascomycota	Eurotiomycetes	Chaetothyriales	Herpotrichiellaceae	unidentified	unidentified	Unknown	Unknown
ASV147	Fungi	Basidiomycota	Agaricomycetes	Auriculariales	Exidiaceae	Basidiodendron	unidentified	Wood saprotroph	Saprotroph
ASV148	Fungi	Basidiomycota	Agaricomycetes	Agaricales	Clavariaceae	Clavulinopsis	helvola	Soil saprotroph	Saprotroph
ASV149	Fungi	Basidiomycota	Agaricomycetes	Agaricales	Amanitaceae	Amanita	rhacopus	Ectomycorrhizal	Mutualists
ASV150	Fungi	Basidiomycota	Agaricomycetes	Sebacinales	Sebacinaceae	Sebacina	unidentified	Ectomycorrhizal	Mutualists
ASV151	Fungi	Ascomycota	Leotiomycetes	Helotiales	Hyaloscyphaceae	Austropezia	unidentified	Litter saprotroph	Saprotroph
ASV152	Fungi	Ascomycota	Leotiomycetes	Helotiales	unidentified	unidentified	unidentified	Unknown	Unknown
ASV153	Fungi	Basidiomycota	Agaricomycetes	unidentified	unidentified	unidentified	unidentified	Unknown	Unknown
ASV154	Fungi	Basidiomycota	Agaricomycetes	Russulales	Russulaceae	Lactarius	unidentified	Ectomycorrhizal	Mutualists
ASV157	Fungi	Basidiomycota	Agaricomycetes	Thelephorales	Thelephoraceae	Tomentella	sublilacina	Ectomycorrhizal	Mutualists
ASV159	Fungi	Ascomycota	unidentified	unidentified	unidentified	unidentified	unidentified	Unknown	Unknown
ASV160	Fungi	Ascomycota	unidentified	unidentified	unidentified	unidentified	unidentified	Unknown	Unknown
ASV161	Fungi	Ascomycota	Sordariomycetes	Hypocreales	Hypocreaceae	Trichoderma	unidentified	Mycoparasite	Other
ASV162	Fungi	Basidiomycota	Agaricomycetes	Agaricales	Hygrophoraceae	Cuphophyllus	borealis	Soil saprotroph	Saprotroph
ASV163	Fungi	unidentified	unidentified	unidentified	unidentified	unidentified	unidentified	Unknown	Unknown
ASV164	Fungi	Ascomycota	Leotiomycetes	Helotiales	Dermateaceae	Rhizodermea	unidentified	Root endophyte	Other
ASV165	Fungi	Basidiomycota	Agaricomycetes	Sebacinales	Sebacinaceae	Sebacina	unidentified	Ectomycorrhizal	Mutualists
ASV166	Fungi	Basidiomycota	Agaricomycetes	Sebacinales	Sebacinaceae	Sebacina	unidentified	Ectomycorrhizal	Mutualists
ASV167	Fungi	Ascomycota	Leotiomycetes	Helotiales	Leotiaceae	Leotia	lubrica	Ectomycorrhizal	Mutualists
ASV168	Fungi	Ascomycota	Leotiomycetes	Helotiales	Helotiaceae	unidentified	unidentified	Unknown	Unknown
ASV169	Fungi	Ascomycota	Leotiomycetes	Helotiales	Leotiaceae	Alatospora	pulchella	Litter saprotroph	Saprotroph
ASV170	Fungi	Basidiomycota	Agaricomycetes	Russulales	Russulaceae	Russula	fellea	Ectomycorrhizal	Mutualists
ASV171	Fungi	Basidiomycota	Agaricomycetes	Sebacinales	Sebacinaceae	Sebacina	unidentified	Ectomycorrhizal	Mutualists
ASV172	Fungi	Mortierellomycota	Mortierellomycetes	Mortierellales	Mortierellaceae	Mortierella	pseudozygospora	Soil saprotroph	Saprotroph
ASV174	Fungi	Basidiomycota	Agaricomycetes	Auriculariales	Auriculariales_fam_Incertae_sedis	Renatobasidium	unidentified	Wood saprotroph	Saprotroph
ASV176	Fungi	Ascomycota	unidentified	unidentified	unidentified	unidentified	unidentified	Unknown	Unknown
ASV177	Fungi	Basidiomycota	Agaricomycetes	Cantharellales	Clavulinaceae	Membranomyces	unidentified	Ectomycorrhizal	Mutualists
ASV178	Fungi	Ascomycota	Leotiomycetes	Helotiales	Myxotrichaceae	Oidiodendron	maius	Soil saprotroph	Saprotroph
ASV179	Fungi	Ascomycota	Geoglossomycetes	Geoglossales	Geoglossaceae	Geoglossum	simile	Soil saprotroph	Saprotroph
ASV180	Fungi	Ascomycota	Leotiomycetes	Helotiales	Leotiaceae	Gorgomyces	hungaricus	Litter saprotroph	Saprotroph
ASV181	Fungi	Ascomycota	unidentified	unidentified	unidentified	unidentified	unidentified	Unknown	Unknown
ASV182	Fungi	Basidiomycota	Agaricomycetes	Trechisporales	unidentified	unidentified	unidentified	Unknown	Unknown
ASV183	Fungi	Basidiomycota	Agaricomycetes	Agaricales	Hydnangiaceae	Laccaria	unidentified	Ectomycorrhizal	Mutualists
ASV184	Fungi	Ascomycota	Archaeorhizomycetes	unidentified	unidentified	unidentified	unidentified	Unknown	Unknown
ASV185	Fungi	Ascomycota	Archaeorhizomycetes	Archaeorhizomycetales	Archaeorhizomycetaceae	Archaeorhizomyces	unidentified	Soil saprotroph	Saprotroph
ASV186	Fungi	Ascomycota	Archaeorhizomycetes	unidentified	unidentified	unidentified	unidentified	Unknown	Unknown
ASV188	Fungi	Ascomycota	unidentified	unidentified	unidentified	unidentified	unidentified	Unknown	Unknown
ASV189	Fungi	Ascomycota	unidentified	unidentified	unidentified	unidentified	unidentified	Unknown	Unknown
ASV190	Fungi	Basidiomycota	Agaricomycetes	Thelephorales	Thelephoraceae	unidentified	unidentified	Unknown	Unknown
ASV191	Fungi	Ascomycota	Leotiomycetes	Helotiales	unidentified	unidentified	unidentified	Unknown	Unknown
ASV192	Fungi	unidentified	unidentified	unidentified	unidentified	unidentified	unidentified	Unknown	Unknown
ASV193	Fungi	Basidiomycota	Agaricomycetes	Agaricales	Inocybaceae	Inocybe	hystrix	Ectomycorrhizal	Mutualists
ASV196	Fungi	Mortierellomycota	Mortierellomycetes	Mortierellales	Mortierellaceae	Mortierella	humilis	Soil saprotroph	Saprotroph
ASV197	Fungi	Basidiomycota	Tremellomycetes	Tremellales	Phaeotremellaceae	Phaeotremella	unidentified	Mycoparasite	Other
ASV199	Fungi	Basidiomycota	Agaricomycetes	Sebacinales	Sebacinaceae	Sebacina	unidentified	Ectomycorrhizal	Mutualists
ASV200	Fungi	Glomeromycota	Glomeromycetes	Glomerales	Glomeraceae	unidentified	unidentified	Unknown	Unknown
ASV201	Fungi	Basidiomycota	Agaricomycetes	Agaricales	Tricholomataceae	Delicatula	integrella	Litter saprotroph	Saprotroph
ASV202	Fungi	Basidiomycota	Agaricomycetes	Agaricales	Hydnangiaceae	Laccaria	unidentified	Ectomycorrhizal	Mutualists
ASV203	Fungi	Glomeromycota	Glomeromycetes	Diversisporales	unidentified	unidentified	unidentified	Unknown	Unknown
ASV204	Fungi	Ascomycota	Leotiomycetes	Helotiales	Helotiaceae	Hymenoscyphus	tetracladius	Litter saprotroph	Saprotroph
ASV205	Fungi	Ascomycota	Leotiomycetes	Helotiales	Helotiaceae	Meliniomyces	unidentified	Root endophyte	Other
ASV206	Fungi	Ascomycota	Leotiomycetes	Helotiales	unidentified	unidentified	unidentified	Unknown	Unknown
ASV209	Fungi	Ascomycota	Archaeorhizomycetes	Archaeorhizomycetales	Archaeorhizomycetaceae	Archaeorhizomyces	unidentified	Soil saprotroph	Saprotroph
ASV211	Fungi	Ascomycota	Sordariomycetes	Hypocreales	Clavicipitaceae	Metapochonia	goniodes	Animal parasite	Other
ASV212	Fungi	Ascomycota	unidentified	unidentified	unidentified	unidentified	unidentified	Unknown	Unknown
ASV214	Fungi	Ascomycota	Leotiomycetes	Helotiales	Helotiaceae	Cudoniella	unidentified	Litter saprotroph	Saprotroph
ASV215	Fungi	Basidiomycota	Agaricomycetes	Cantharellales	Clavulinaceae	Clavulina	ornatipes	Ectomycorrhizal	Mutualists
ASV216	Fungi	Ascomycota	Leotiomycetes	Helotiales	Hyaloscyphaceae	Lachnellula	unidentified	Wood saprotroph	Saprotroph
ASV219	Fungi	Basidiomycota	Agaricomycetes	Sebacinales	Sebacinaceae	Sebacina	unidentified	Ectomycorrhizal	Mutualists
ASV220	Fungi	Basidiomycota	Tremellomycetes	Filobasidiales	Piskurozymaceae	Solicoccozyma	terricola	Soil saprotroph	Saprotroph
ASV221	Fungi	Glomeromycota	Glomeromycetes	Glomerales	Glomeraceae	Rhizophagus	unidentified	Arbuscular mycorrhizal	Mutualists
ASV222	Fungi	Basidiomycota	Agaricomycetes	Agaricales	Strophariaceae	Galerina	unidentified	Wood saprotroph	Saprotroph
ASV223	Fungi	Ascomycota	Eurotiomycetes	Chaetothyriales	Herpotrichiellaceae	Cladophialophora	chaetospira	Soil saprotroph	Saprotroph
ASV224	Fungi	Basidiomycota	Agaricomycetes	Auriculariales	Auriculariales_fam_Incertae_sedis	Renatobasidium	unidentified	Wood saprotroph	Saprotroph
ASV225	Fungi	Basidiomycota	Agaricomycetes	Russulales	Russulaceae	Russula	emetica	Ectomycorrhizal	Mutualists
ASV226	Fungi	Ascomycota	Archaeorhizomycetes	Archaeorhizomycetales	Archaeorhizomycetaceae	Archaeorhizomyces	unidentified	Soil saprotroph	Saprotroph
ASV230	Fungi	Ascomycota	Archaeorhizomycetes	Archaeorhizomycetales	Archaeorhizomycetaceae	Archaeorhizomyces	unidentified	Soil saprotroph	Saprotroph
ASV231	Fungi	Mortierellomycota	Mortierellomycetes	Mortierellales	Mortierellaceae	Mortierella	globulifera	Soil saprotroph	Saprotroph
ASV232	Fungi	Ascomycota	Leotiomycetes	Helotiales	unidentified	unidentified	unidentified	Unknown	Unknown
ASV233	Fungi	Basidiomycota	Agaricomycetes	Agaricales	Bolbitiaceae	Cyclocybe	erebia	Wood saprotroph	Saprotroph
ASV234	Fungi	Ascomycota	unidentified	unidentified	unidentified	unidentified	unidentified	Unknown	Unknown
ASV235	Fungi	Ascomycota	Leotiomycetes	Helotiales	Hyaloscyphaceae	Lachnellula	unidentified	Wood saprotroph	Saprotroph
ASV236	Fungi	Ascomycota	unidentified	unidentified	unidentified	unidentified	unidentified	Unknown	Unknown
ASV237	Fungi	Basidiomycota	Agaricomycetes	Agaricales	Bolbitiaceae	Cyclocybe	erebia	Wood saprotroph	Saprotroph
ASV238	Fungi	Ascomycota	unidentified	unidentified	unidentified	unidentified	unidentified	Unknown	Unknown
ASV240	Fungi	unidentified	unidentified	unidentified	unidentified	unidentified	unidentified	Unknown	Unknown
ASV241	Fungi	Ascomycota	Leotiomycetes	Helotiales	Dermateaceae	Rhizodermea	veluwensis	Root endophyte	Other
ASV242	Fungi	Ascomycota	Leotiomycetes	Helotiales	Dermateaceae	Pezicula	unidentified	Root endophyte	Other
ASV243	Fungi	Basidiomycota	Agaricomycetes	Russulales	Russulaceae	Russula	unidentified	Ectomycorrhizal	Mutualists
ASV246	Fungi	Basidiomycota	Agaricomycetes	Auriculariales	Auriculariales_fam_Incertae_sedis	Renatobasidium	unidentified	Wood saprotroph	Saprotroph
ASV247	Fungi	Ascomycota	Sordariomycetes	Hypocreales	Nectriaceae	Neonectria	lugdunensis	Pathogen	Pathogen
ASV248	Fungi	Basidiomycota	Agaricomycetes	Thelephorales	Thelephoraceae	Tomentella	sublilacina	Ectomycorrhizal	Mutualists
ASV249	Fungi	Basidiomycota	Agaricomycetes	Agaricales	Hebelomataceae	unidentified	unidentified	Unknown	Unknown
ASV251	Fungi	Ascomycota	Eurotiomycetes	Chaetothyriales	Herpotrichiellaceae	Cladophialophora	chaetospira	Soil saprotroph	Saprotroph
ASV252	Fungi	Mortierellomycota	Mortierellomycetes	Mortierellales	Mortierellaceae	Mortierella	globulifera	Soil saprotroph	Saprotroph
ASV253	Fungi	Basidiomycota	Agaricomycetes	Russulales	Russulaceae	Russula	unidentified	Ectomycorrhizal	Mutualists
ASV254	Fungi	Ascomycota	Leotiomycetes	unidentified	unidentified	unidentified	unidentified	Unknown	Unknown
ASV256	Fungi	Ascomycota	Leotiomycetes	Helotiales	Leotiaceae	Gorgomyces	hungaricus	Litter saprotroph	Saprotroph
ASV257	Fungi	Basidiomycota	Agaricomycetes	Agaricales	Tricholomataceae	Mycena	galopus	Litter saprotroph	Saprotroph
ASV258	Fungi	Ascomycota	unidentified	unidentified	unidentified	unidentified	unidentified	Unknown	Unknown
ASV259	Fungi	Ascomycota	Archaeorhizomycetes	Archaeorhizomycetales	Archaeorhizomycetaceae	Archaeorhizomyces	unidentified	Soil saprotroph	Saprotroph
ASV260	Fungi	Basidiomycota	Agaricomycetes	Agaricales	Bolbitiaceae	Cyclocybe	erebia	Wood saprotroph	Saprotroph
ASV261	Fungi	Ascomycota	Leotiomycetes	Helotiales	Helotiaceae	Cudoniella	unidentified	Litter saprotroph	Saprotroph
ASV262	Fungi	Basidiomycota	Agaricomycetes	Cantharellales	Clavulinaceae	Clavulina	coralloides	Ectomycorrhizal	Mutualists
ASV263	Fungi	Ascomycota	Leotiomycetes	Helotiales	Hyaloscyphaceae	unidentified	unidentified	Unknown	Unknown
ASV264	Fungi	Ascomycota	unidentified	unidentified	unidentified	unidentified	unidentified	Unknown	Unknown
ASV265	Fungi	Ascomycota	Leotiomycetes	Helotiales	Hyaloscyphaceae	unidentified	unidentified	Unknown	Unknown
ASV266	Fungi	Basidiomycota	Agaricomycetes	Agaricales	Strophariaceae	Galerina	unidentified	Wood saprotroph	Saprotroph
ASV268	Fungi	Basidiomycota	Agaricomycetes	Russulales	Russulaceae	Russula	crustosa	Ectomycorrhizal	Mutualists
ASV269	Fungi	Ascomycota	Eurotiomycetes	Chaetothyriales	Herpotrichiellaceae	Cladophialophora	unidentified	Soil saprotroph	Saprotroph
ASV270	Fungi	Mortierellomycota	Mortierellomycetes	Mortierellales	Mortierellaceae	Mortierella	echinula	Soil saprotroph	Saprotroph
ASV271	Fungi	Basidiomycota	Agaricomycetes	Sebacinales	Sebacinaceae	Sebacina	unidentified	Ectomycorrhizal	Mutualists
ASV272	Fungi	Basidiomycota	Agaricomycetes	Agaricales	unidentified	unidentified	unidentified	Unknown	Unknown
ASV274	Fungi	Basidiomycota	Agaricomycetes	Thelephorales	Thelephoraceae	Tomentella	sublilacina	Ectomycorrhizal	Mutualists
ASV275	Fungi	Ascomycota	Eurotiomycetes	Chaetothyriales	Herpotrichiellaceae	Cladophialophora	unidentified	Soil saprotroph	Saprotroph
ASV276	Fungi	Ascomycota	Archaeorhizomycetes	Archaeorhizomycetales	Archaeorhizomycetaceae	Archaeorhizomyces	unidentified	Soil saprotroph	Saprotroph
ASV277	Fungi	Basidiomycota	Agaricomycetes	Tremellodendropsidales	unidentified	unidentified	unidentified	Unknown	Unknown
ASV278	Fungi	Ascomycota	Dothideomycetes	Capnodiales	unidentified	unidentified	unidentified	Unknown	Unknown
ASV279	Fungi	Basidiomycota	Agaricomycetes	Hymenochaetales	Hymenochaetaceae	Asterodon	ferruginosus	Wood saprotroph	Saprotroph
ASV280	Fungi	Ascomycota	Xylonomycetes	GS34	unidentified	unidentified	unidentified	Unknown	Unknown
ASV281	Fungi	Ascomycota	Sordariomycetes	Sordariales	Cephalothecaceae	Cephalotheca	unidentified	Mycoparasite	Other
ASV282	Fungi	unidentified	unidentified	unidentified	unidentified	unidentified	unidentified	Unknown	Unknown
ASV284	Fungi	Basidiomycota	Agaricomycetes	Agaricomycetes_ord_Incertae_sedis	Agaricomycetes_fam_Incertae_sedis	Xenasmatella	unidentified	Wood saprotroph	Saprotroph
ASV285	Fungi	Basidiomycota	Agaricomycetes	Russulales	Russulaceae	Russula	unidentified	Ectomycorrhizal	Mutualists
ASV286	Fungi	Glomeromycota	Glomeromycetes	unidentified	unidentified	unidentified	unidentified	Unknown	Unknown
ASV287	Fungi	Ascomycota	Leotiomycetes	Helotiales	unidentified	unidentified	unidentified	Unknown	Unknown
ASV288	Fungi	Basidiomycota	Agaricomycetes	Thelephorales	Thelephoraceae	unidentified	unidentified	Unknown	Unknown
ASV291	Fungi	Ascomycota	Leotiomycetes	unidentified	unidentified	unidentified	unidentified	Unknown	Unknown
ASV292	Fungi	Glomeromycota	Glomeromycetes	unidentified	unidentified	unidentified	unidentified	Unknown	Unknown
ASV294	Fungi	Ascomycota	Leotiomycetes	Helotiales	unidentified	unidentified	unidentified	Unknown	Unknown
ASV295	Fungi	Ascomycota	Leotiomycetes	Helotiales	unidentified	unidentified	unidentified	Unknown	Unknown
ASV297	Fungi	Ascomycota	Leotiomycetes	Helotiales	Vibrisseaceae	Phialocephala	fortinii	Soil saprotroph	Saprotroph
ASV299	Fungi	Basidiomycota	Agaricomycetes	unidentified	unidentified	unidentified	unidentified	Unknown	Unknown
ASV302	Fungi	Basidiomycota	Tremellomycetes	Tremellales	Phaeotremellaceae	Phaeotremella	unidentified	Mycoparasite	Other
ASV303	Fungi	Basidiomycota	Agaricomycetes	Russulales	Russulaceae	Russula	murrillii	Ectomycorrhizal	Mutualists
ASV304	Fungi	Basidiomycota	Agaricomycetes	Sebacinales	Serendipitaceae	Serendipita	unidentified	Root endophyte	Other
ASV305	Fungi	Ascomycota	unidentified	unidentified	unidentified	unidentified	unidentified	Unknown	Unknown
ASV306	Fungi	Ascomycota	unidentified	unidentified	unidentified	unidentified	unidentified	Unknown	Unknown
ASV307	Fungi	Basidiomycota	Agaricomycetes	Agaricales	Strophariaceae	Galerina	unidentified	Wood saprotroph	Saprotroph
ASV310	Fungi	unidentified	unidentified	unidentified	unidentified	unidentified	unidentified	Unknown	Unknown
ASV312	Fungi	unidentified	unidentified	unidentified	unidentified	unidentified	unidentified	Unknown	Unknown
ASV314	Fungi	Basidiomycota	Agaricomycetes	Thelephorales	Thelephoraceae	unidentified	unidentified	Unknown	Unknown
ASV316	Fungi	unidentified	unidentified	unidentified	unidentified	unidentified	unidentified	Unknown	Unknown
ASV318	Fungi	Ascomycota	Leotiomycetes	Helotiales	Helotiaceae	unidentified	unidentified	Unknown	Unknown
ASV320	Fungi	Basidiomycota	Agaricomycetes	Polyporales	Ganodermataceae	Ganoderma	unidentified	Pathogen	Pathogen
ASV321	Fungi	Basidiomycota	Agaricomycetes	Agaricales	Bolbitiaceae	Cyclocybe	erebia	Wood saprotroph	Saprotroph
ASV322	Fungi	Ascomycota	Dothideomycetes	Mytilinidales	Gloniaceae	Cenococcum	geophilum	Ectomycorrhizal	Mutualists
ASV323	Fungi	Basidiomycota	Agaricomycetes	Agaricales	Strophariaceae	Galerina	calyptrata	Wood saprotroph	Saprotroph
ASV324	Fungi	Ascomycota	Leotiomycetes	Helotiales	unidentified	unidentified	unidentified	Unknown	Unknown
ASV325	Fungi	Glomeromycota	Glomeromycetes	Glomerales	Glomeraceae	unidentified	unidentified	Unknown	Unknown
ASV326	Fungi	Ascomycota	Leotiomycetes	Helotiales	Vibrisseaceae	Vibrissea	truncorum	Litter saprotroph	Saprotroph
ASV328	Fungi	Basidiomycota	Agaricomycetes	Agaricales	Cyphellaceae	unidentified	unidentified	Unknown	Unknown
ASV329	Fungi	Basidiomycota	Agaricomycetes	Sebacinales	Sebacinaceae	Sebacina	unidentified	Ectomycorrhizal	Mutualists
ASV330	Fungi	Basidiomycota	Agaricomycetes	Thelephorales	Thelephoraceae	Pseudotomentella	unidentified	Ectomycorrhizal	Mutualists
ASV331	Fungi	Ascomycota	unidentified	unidentified	unidentified	unidentified	unidentified	Unknown	Unknown
ASV332	Fungi	Mortierellomycota	Mortierellomycetes	Mortierellales	Mortierellaceae	Mortierella	echinula	Soil saprotroph	Saprotroph
ASV333	Fungi	Basidiomycota	Agaricomycetes	Auriculariales	Auriculariales_fam_Incertae_sedis	Renatobasidium	unidentified	Wood saprotroph	Saprotroph
ASV334	Fungi	Basidiomycota	Agaricomycetes	Agaricales	Hygrophoraceae	Hygrocybe	chlorophana	Soil saprotroph	Saprotroph
ASV335	Fungi	Ascomycota	Leotiomycetes	Helotiales	Helotiales_fam_Incertae_sedis	Acephala	unidentified	Soil saprotroph	Saprotroph
ASV336	Fungi	Glomeromycota	Glomeromycetes	unidentified	unidentified	unidentified	unidentified	Unknown	Unknown
ASV337	Fungi	Ascomycota	unidentified	unidentified	unidentified	unidentified	unidentified	Unknown	Unknown
ASV339	Fungi	Glomeromycota	Glomeromycetes	unidentified	unidentified	unidentified	unidentified	Unknown	Unknown
ASV340	Fungi	Ascomycota	Leotiomycetes	unidentified	unidentified	unidentified	unidentified	Unknown	Unknown
ASV341	Fungi	Basidiomycota	Agaricomycetes	Agaricales	Amanitaceae	Amanita	flavoconia	Ectomycorrhizal	Mutualists
ASV342	Fungi	Ascomycota	Sordariomycetes	Sordariales	Cephalothecaceae	Cephalotheca	unidentified	Mycoparasite	Other
ASV344	Fungi	Ascomycota	unidentified	unidentified	unidentified	unidentified	unidentified	Unknown	Unknown
ASV345	Fungi	Ascomycota	Leotiomycetes	Helotiales	Helotiaceae	unidentified	unidentified	Unknown	Unknown
ASV346	Fungi	Ascomycota	Leotiomycetes	unidentified	unidentified	unidentified	unidentified	Unknown	Unknown
ASV347	Fungi	Basidiomycota	Agaricomycetes	Sebacinales	unidentified	unidentified	unidentified	Unknown	Unknown
ASV348	Fungi	Ascomycota	Archaeorhizomycetes	Archaeorhizomycetales	Archaeorhizomycetaceae	Archaeorhizomyces	unidentified	Soil saprotroph	Saprotroph
ASV349	Fungi	Basidiomycota	Agaricomycetes	Russulales	Russulaceae	Lactarius	unidentified	Ectomycorrhizal	Mutualists
ASV351	Fungi	Ascomycota	Leotiomycetes	Helotiales	Vibrisseaceae	unidentified	unidentified	Unknown	Unknown
ASV352	Fungi	Ascomycota	Archaeorhizomycetes	unidentified	unidentified	unidentified	unidentified	Unknown	Unknown
ASV353	Fungi	Ascomycota	unidentified	unidentified	unidentified	unidentified	unidentified	Unknown	Unknown
ASV354	Fungi	Ascomycota	Sordariomycetes	Hypocreales	Nectriaceae	Neonectria	lugdunensis	Pathogen	Pathogen
ASV356	Fungi	Ascomycota	unidentified	unidentified	unidentified	unidentified	unidentified	Unknown	Unknown
ASV357	Fungi	Basidiomycota	Agaricomycetes	Thelephorales	Thelephoraceae	Tomentella	botryoides	Ectomycorrhizal	Mutualists
ASV358	Fungi	Ascomycota	Xylonomycetes	GS34	unidentified	unidentified	unidentified	Unknown	Unknown
ASV359	Fungi	Basidiomycota	Agaricomycetes	Agaricales	Cyphellaceae	unidentified	unidentified	Unknown	Unknown
ASV360	Fungi	Ascomycota	Leotiomycetes	Helotiales	Hyaloscyphaceae	unidentified	unidentified	Unknown	Unknown
ASV361	Fungi	Basidiomycota	Agaricomycetes	unidentified	unidentified	unidentified	unidentified	Unknown	Unknown
ASV365	Fungi	Ascomycota	Leotiomycetes	Helotiales	Dermateaceae	Pezicula	unidentified	Root endophyte	Other
ASV367	Fungi	Ascomycota	Leotiomycetes	Helotiales	Hyaloscyphaceae	unidentified	unidentified	Unknown	Unknown
ASV368	Fungi	Basidiomycota	Agaricomycetes	Agaricales	Bolbitiaceae	Cyclocybe	erebia	Wood saprotroph	Saprotroph
ASV370	Fungi	Glomeromycota	Glomeromycetes	unidentified	unidentified	unidentified	unidentified	Unknown	Unknown
ASV371	Fungi	Basidiomycota	Agaricomycetes	Russulales	Russulaceae	Russula	fellea	Ectomycorrhizal	Mutualists
ASV372	Fungi	Glomeromycota	Glomeromycetes	unidentified	unidentified	unidentified	unidentified	Unknown	Unknown
ASV373	Fungi	Basidiomycota	Agaricomycetes	Agaricales	Hymenogastraceae	Naucoria	bohemica	Ectomycorrhizal	Mutualists
ASV374	Fungi	Basidiomycota	Agaricomycetes	Agaricales	unidentified	unidentified	unidentified	Unknown	Unknown
ASV376	Fungi	unidentified	unidentified	unidentified	unidentified	unidentified	unidentified	Unknown	Unknown
ASV377	Fungi	Basidiomycota	Agaricomycetes	Agaricales	Strophariaceae	Galerina	unidentified	Wood saprotroph	Saprotroph
ASV378	Fungi	Basidiomycota	Agaricomycetes	Agaricales	Strophariaceae	Galerina	calyptrata	Wood saprotroph	Saprotroph
ASV380	Fungi	Basidiomycota	Agaricomycetes	Agaricales	Cortinariaceae	Cortinarius	unidentified	Ectomycorrhizal	Mutualists
ASV382	Fungi	Glomeromycota	Glomeromycetes	unidentified	unidentified	unidentified	unidentified	Unknown	Unknown
ASV384	Fungi	Basidiomycota	Agaricomycetes	Russulales	Russulaceae	Lactarius	unidentified	Ectomycorrhizal	Mutualists
ASV385	Fungi	Ascomycota	Pezizomycetes	Pezizales	Pyronemataceae	Genea	hispidula	Ectomycorrhizal	Mutualists
ASV386	Fungi	unidentified	unidentified	unidentified	unidentified	unidentified	unidentified	Unknown	Unknown
ASV387	Fungi	Basidiomycota	Agaricomycetes	Trechisporales	Hydnodontaceae	Luellia	unidentified	Wood saprotroph	Saprotroph
ASV388	Fungi	unidentified	unidentified	unidentified	unidentified	unidentified	unidentified	Unknown	Unknown
ASV390	Fungi	Ascomycota	Leotiomycetes	Helotiales	Hyaloscyphaceae	Hyaloscypha	bicolor	Litter saprotroph	Saprotroph
ASV392	Fungi	Ascomycota	unidentified	unidentified	unidentified	unidentified	unidentified	Unknown	Unknown
ASV393	Fungi	Basidiomycota	Agaricomycetes	Sebacinales	Sebacinaceae	Sebacina	unidentified	Ectomycorrhizal	Mutualists
ASV394	Fungi	Basidiomycota	Agaricomycetes	Agaricales	Inocybaceae	Inocybe	unidentified	Ectomycorrhizal	Mutualists
ASV395	Fungi	Ascomycota	Archaeorhizomycetes	Archaeorhizomycetales	Archaeorhizomycetaceae	Archaeorhizomyces	unidentified	Soil saprotroph	Saprotroph
ASV396	Fungi	Basidiomycota	Agaricomycetes	Agaricales	unidentified	unidentified	unidentified	Unknown	Unknown
ASV398	Fungi	Basidiomycota	Agaricomycetes	Agaricales	unidentified	unidentified	unidentified	Unknown	Unknown
ASV399	Fungi	Ascomycota	unidentified	unidentified	unidentified	unidentified	unidentified	Unknown	Unknown
ASV400	Fungi	Ascomycota	Leotiomycetes	Helotiales	Helotiaceae	Dendrospora	tenella	Litter saprotroph	Saprotroph
ASV401	Fungi	Glomeromycota	unidentified	unidentified	unidentified	unidentified	unidentified	Unknown	Unknown
ASV402	Fungi	Ascomycota	Leotiomycetes	Helotiales	Hyaloscyphaceae	unidentified	unidentified	Unknown	Unknown
ASV403	Fungi	Ascomycota	Leotiomycetes	unidentified	unidentified	unidentified	unidentified	Unknown	Unknown
ASV405	Fungi	Basidiomycota	Agaricomycetes	Agaricales	Clavariaceae	Ramariopsis	unidentified	Soil saprotroph	Saprotroph
ASV406	Fungi	Glomeromycota	unidentified	unidentified	unidentified	unidentified	unidentified	Unknown	Unknown
ASV407	Fungi	Basidiomycota	Agaricomycetes	Agaricales	Tricholomataceae	Mycena	galopus	Litter saprotroph	Saprotroph
ASV409	Fungi	Mortierellomycota	Mortierellomycetes	Mortierellales	Mortierellaceae	Mortierella	basiparvispora	Soil saprotroph	Saprotroph
ASV410	Fungi	unidentified	unidentified	unidentified	unidentified	unidentified	unidentified	Unknown	Unknown
ASV411	Fungi	Glomeromycota	Glomeromycetes	unidentified	unidentified	unidentified	unidentified	Unknown	Unknown
ASV412	Fungi	Basidiomycota	Agaricomycetes	Agaricales	Clavariaceae	Ramariopsis	unidentified	Soil saprotroph	Saprotroph
ASV414	Fungi	Basidiomycota	Agaricomycetes	Agaricomycetes_ord_Incertae_sedis	Agaricomycetes_fam_Incertae_sedis	Xenasmatella	unidentified	Wood saprotroph	Saprotroph
ASV417	Fungi	Ascomycota	unidentified	unidentified	unidentified	unidentified	unidentified	Unknown	Unknown
ASV420	Fungi	Basidiomycota	Agaricomycetes	Agaricales	Tricholomataceae	Mycena	leptocephala	Litter saprotroph	Saprotroph
ASV421	Fungi	unidentified	unidentified	unidentified	unidentified	unidentified	unidentified	Unknown	Unknown
ASV422	Fungi	Glomeromycota	Glomeromycetes	Glomerales	Glomeraceae	unidentified	unidentified	Unknown	Unknown
ASV425	Fungi	Ascomycota	Leotiomycetes	Helotiales	Hyaloscyphaceae	Hyaloscypha	unidentified	Litter saprotroph	Saprotroph
ASV426	Fungi	Basidiomycota	Agaricomycetes	Sebacinales	Sebacinaceae	Sebacina	unidentified	Ectomycorrhizal	Mutualists
ASV428	Fungi	Basidiomycota	Agaricomycetes	Sebacinales	Sebacinaceae	Sebacina	unidentified	Ectomycorrhizal	Mutualists
ASV430	Fungi	Basidiomycota	Agaricomycetes	Thelephorales	Thelephoraceae	Tomentella	sublilacina	Ectomycorrhizal	Mutualists
ASV432	Fungi	Ascomycota	Dothideomycetes	Pleosporales	Pleosporales_fam_Incertae_sedis	Monodictys	arctica	Lichen parasite	Other
ASV433	Fungi	Basidiomycota	Agaricomycetes	Russulales	Russulaceae	Lactarius	unidentified	Ectomycorrhizal	Mutualists
ASV434	Fungi	Ascomycota	Eurotiomycetes	Chaetothyriales	Herpotrichiellaceae	unidentified	unidentified	Unknown	Unknown
ASV436	Fungi	Basidiomycota	Agaricomycetes	Agaricales	Inocybaceae	Inocybe	fuscicothurnata	Ectomycorrhizal	Mutualists
ASV437	Fungi	Ascomycota	Leotiomycetes	Helotiales	Leotiaceae	Gorgomyces	unidentified	Litter saprotroph	Saprotroph
ASV440	Fungi	Ascomycota	Leotiomycetes	Helotiales	unidentified	unidentified	unidentified	Unknown	Unknown
ASV441	Fungi	Ascomycota	Leotiomycetes	Helotiales	Vibrisseaceae	Vibrissea	unidentified	Litter saprotroph	Saprotroph
ASV442	Fungi	Basidiomycota	Agaricomycetes	Agaricales	Clavariaceae	Ramariopsis	unidentified	Soil saprotroph	Saprotroph
ASV444	Fungi	Glomeromycota	Glomeromycetes	Glomerales	Glomeraceae	unidentified	unidentified	Unknown	Unknown
ASV446	Fungi	Mortierellomycota	Mortierellomycetes	Mortierellales	Mortierellaceae	Mortierella	globulifera	Soil saprotroph	Saprotroph
ASV447	Fungi	Ascomycota	Leotiomycetes	Helotiales	unidentified	unidentified	unidentified	Unknown	Unknown
ASV448	Fungi	Glomeromycota	Glomeromycetes	unidentified	unidentified	unidentified	unidentified	Unknown	Unknown
ASV449	Fungi	Basidiomycota	Agaricomycetes	Sebacinales	Sebacinaceae	Sebacina	unidentified	Ectomycorrhizal	Mutualists
ASV450	Fungi	Glomeromycota	Glomeromycetes	unidentified	unidentified	unidentified	unidentified	Unknown	Unknown
ASV451	Fungi	Ascomycota	Leotiomycetes	Helotiales	unidentified	unidentified	unidentified	Unknown	Unknown
ASV452	Fungi	Basidiomycota	Agaricomycetes	Agaricales	Hygrophoraceae	Hygrocybe	chlorophana	Soil saprotroph	Saprotroph
ASV453	Fungi	Basidiomycota	Agaricomycetes	Agaricales	Omphalotaceae	Gymnopus	confluens	Litter saprotroph	Saprotroph
ASV454	Fungi	Ascomycota	Archaeorhizomycetes	Archaeorhizomycetales	Archaeorhizomycetaceae	Archaeorhizomyces	unidentified	Soil saprotroph	Saprotroph
ASV455	Fungi	Ascomycota	Leotiomycetes	Helotiales	unidentified	unidentified	unidentified	Unknown	Unknown
ASV456	Fungi	Basidiomycota	Agaricomycetes	Thelephorales	Thelephoraceae	Tomentella	botryoides	Ectomycorrhizal	Mutualists
ASV459	Fungi	Ascomycota	Leotiomycetes	Helotiales	Leotiaceae	Alatospora	unidentified	Litter saprotroph	Saprotroph
ASV460	Fungi	Basidiomycota	Agaricomycetes	Sebacinales	Sebacinaceae	Sebacina	unidentified	Ectomycorrhizal	Mutualists
ASV461	Fungi	Ascomycota	Eurotiomycetes	Chaetothyriales	Herpotrichiellaceae	Cladophialophora	chaetospira	Soil saprotroph	Saprotroph
ASV462	Fungi	Ascomycota	Leotiomycetes	unidentified	unidentified	unidentified	unidentified	Unknown	Unknown
ASV463	Fungi	Ascomycota	Leotiomycetes	Helotiales	Helotiaceae	Meliniomyces	unidentified	Root endophyte	Other
ASV464	Fungi	unidentified	unidentified	unidentified	unidentified	unidentified	unidentified	Unknown	Unknown
ASV467	Fungi	unidentified	unidentified	unidentified	unidentified	unidentified	unidentified	Unknown	Unknown
ASV468	Fungi	Basidiomycota	Agaricomycetes	Agaricales	Bolbitiaceae	Cyclocybe	erebia	Wood saprotroph	Saprotroph
ASV469	Fungi	Ascomycota	Pezizomycetes	Pezizales	Pezizaceae	unidentified	unidentified	Unknown	Unknown
ASV472	Fungi	Basidiomycota	Agaricomycetes	Thelephorales	Thelephoraceae	Tomentella	botryoides	Ectomycorrhizal	Mutualists
ASV474	Fungi	Ascomycota	unidentified	unidentified	unidentified	unidentified	unidentified	Unknown	Unknown
ASV475	Fungi	Glomeromycota	unidentified	unidentified	unidentified	unidentified	unidentified	Unknown	Unknown
ASV477	Fungi	Basidiomycota	Agaricomycetes	Agaricales	Tricholomataceae	Mycena	silvae-nigrae	Litter saprotroph	Saprotroph
ASV478	Fungi	Ascomycota	Leotiomycetes	Helotiales	Vibrisseaceae	Phialocephala	fortinii	Soil saprotroph	Saprotroph
ASV479	Fungi	Ascomycota	Leotiomycetes	Helotiales	Hyaloscyphaceae	Lachnellula	fuscosanguinea	Wood saprotroph	Saprotroph
ASV480	Fungi	Ascomycota	unidentified	unidentified	unidentified	unidentified	unidentified	Unknown	Unknown
ASV481	Fungi	Ascomycota	unidentified	unidentified	unidentified	unidentified	unidentified	Unknown	Unknown
ASV484	Fungi	Ascomycota	Leotiomycetes	Helotiales	Dermateaceae	Mollisia	cinereo-olivascens	Pathogen	Pathogen
ASV485	Fungi	Ascomycota	unidentified	unidentified	unidentified	unidentified	unidentified	Unknown	Unknown
ASV486	Fungi	Mortierellomycota	Mortierellomycetes	Mortierellales	Mortierellaceae	Mortierella	unidentified	Soil saprotroph	Saprotroph
ASV487	Fungi	Glomeromycota	Glomeromycetes	unidentified	unidentified	unidentified	unidentified	Unknown	Unknown
ASV488	Fungi	Mortierellomycota	Mortierellomycetes	Mortierellales	Mortierellaceae	Mortierella	amoeboidea	Soil saprotroph	Saprotroph
ASV489	Fungi	Basidiomycota	Agaricomycetes	Agaricales	Entolomataceae	Entoloma	mirum	Soil saprotroph	Saprotroph
ASV490	Fungi	Basidiomycota	Tremellomycetes	Trichosporonales	Trichosporonaceae	Apiotrichum	porosum	Soil saprotroph	Saprotroph
ASV491	Fungi	Ascomycota	Sordariomycetes	Sordariales	unidentified	unidentified	unidentified	Unknown	Unknown
ASV492	Fungi	Basidiomycota	Agaricomycetes	Agaricales	Tricholomataceae	Mycena	metata	Litter saprotroph	Saprotroph
ASV493	Fungi	Glomeromycota	Glomeromycetes	unidentified	unidentified	unidentified	unidentified	Unknown	Unknown
ASV496	Fungi	Basidiomycota	Agaricomycetes	Sebacinales	Sebacinaceae	Sebacina	unidentified	Ectomycorrhizal	Mutualists
ASV497	Fungi	Glomeromycota	Glomeromycetes	unidentified	unidentified	unidentified	unidentified	Unknown	Unknown
ASV498	Fungi	Ascomycota	Leotiomycetes	Helotiales	Hyaloscyphaceae	Hyaloscypha	unidentified	Litter saprotroph	Saprotroph
ASV499	Fungi	Ascomycota	Eurotiomycetes	Chaetothyriales	Herpotrichiellaceae	unidentified	unidentified	Unknown	Unknown
ASV501	Fungi	unidentified	unidentified	unidentified	unidentified	unidentified	unidentified	Unknown	Unknown
ASV503	Fungi	Glomeromycota	Glomeromycetes	unidentified	unidentified	unidentified	unidentified	Unknown	Unknown
ASV505	Fungi	Basidiomycota	Agaricomycetes	Agaricales	Tricholomataceae	Mycena	sanguinolenta	Litter saprotroph	Saprotroph
ASV506	Fungi	Basidiomycota	Agaricomycetes	Agaricales	Entolomataceae	Entoloma	unidentified	Soil saprotroph	Saprotroph
ASV507	Fungi	Basidiomycota	Agaricomycetes	Cantharellales	Clavulinaceae	Clavulina	coralloides	Ectomycorrhizal	Mutualists
ASV509	Fungi	Glomeromycota	unidentified	unidentified	unidentified	unidentified	unidentified	Unknown	Unknown
ASV511	Fungi	Basidiomycota	unidentified	unidentified	unidentified	unidentified	unidentified	Unknown	Unknown
ASV513	Fungi	Glomeromycota	unidentified	unidentified	unidentified	unidentified	unidentified	Unknown	Unknown
ASV514	Fungi	unidentified	unidentified	unidentified	unidentified	unidentified	unidentified	Unknown	Unknown
ASV515	Fungi	unidentified	unidentified	unidentified	unidentified	unidentified	unidentified	Unknown	Unknown
ASV516	Fungi	Basidiomycota	Agaricomycetes	Agaricales	Inocybaceae	unidentified	unidentified	Unknown	Unknown
ASV517	Fungi	Basidiomycota	Agaricomycetes	Agaricales	Omphalotaceae	Gymnopus	junquilleus	Litter saprotroph	Saprotroph
ASV518	Fungi	Ascomycota	Leotiomycetes	Helotiales	unidentified	unidentified	unidentified	Unknown	Unknown
ASV520	Fungi	Basidiomycota	Agaricomycetes	Agaricales	Cyphellaceae	unidentified	unidentified	Unknown	Unknown
ASV521	Fungi	Basidiomycota	Agaricomycetes	Agaricales	Tricholomataceae	Mycena	leptocephala	Litter saprotroph	Saprotroph
ASV522	Fungi	Ascomycota	Leotiomycetes	Helotiales	unidentified	unidentified	unidentified	Unknown	Unknown
ASV524	Fungi	unidentified	unidentified	unidentified	unidentified	unidentified	unidentified	Unknown	Unknown
ASV526	Fungi	Ascomycota	Leotiomycetes	Helotiales	Vibrisseaceae	Phialocephala	bamuru	Soil saprotroph	Saprotroph
ASV527	Fungi	unidentified	unidentified	unidentified	unidentified	unidentified	unidentified	Unknown	Unknown
ASV529	Fungi	Ascomycota	Archaeorhizomycetes	Archaeorhizomycetales	Archaeorhizomycetaceae	Archaeorhizomyces	unidentified	Soil saprotroph	Saprotroph
ASV530	Fungi	Ascomycota	Leotiomycetes	Helotiales	unidentified	unidentified	unidentified	Unknown	Unknown
ASV531	Fungi	Glomeromycota	Glomeromycetes	unidentified	unidentified	unidentified	unidentified	Unknown	Unknown
ASV532	Fungi	Ascomycota	Leotiomycetes	Helotiales	Hyaloscyphaceae	unidentified	unidentified	Unknown	Unknown
ASV533	Fungi	Basidiomycota	Agaricomycetes	Geastrales	Geastraceae	unidentified	unidentified	Unknown	Unknown
ASV535	Fungi	Mortierellomycota	Mortierellomycetes	Mortierellales	Mortierellaceae	Mortierella	rishikesha	Soil saprotroph	Saprotroph
ASV536	Fungi	Basidiomycota	Agaricomycetes	Agaricales	Clavariaceae	Clavulinopsis	luteoalba	Soil saprotroph	Saprotroph
ASV537	Fungi	Ascomycota	Leotiomycetes	unidentified	unidentified	unidentified	unidentified	Unknown	Unknown
ASV538	Fungi	Ascomycota	Archaeorhizomycetes	Archaeorhizomycetales	Archaeorhizomycetaceae	Archaeorhizomyces	unidentified	Soil saprotroph	Saprotroph
ASV540	Fungi	Basidiomycota	Agaricomycetes	Russulales	Russulaceae	Lactarius	tabidus	Ectomycorrhizal	Mutualists
ASV541	Fungi	Ascomycota	Leotiomycetes	Helotiales	Dermateaceae	Pezicula	unidentified	Root endophyte	Other
ASV542	Fungi	Basidiomycota	Agaricomycetes	Sebacinales	Sebacinaceae	Sebacina	unidentified	Ectomycorrhizal	Mutualists
ASV549	Fungi	unidentified	unidentified	unidentified	unidentified	unidentified	unidentified	Unknown	Unknown
ASV550	Fungi	Basidiomycota	Agaricomycetes	Tremellodendropsidales	unidentified	unidentified	unidentified	Unknown	Unknown
ASV554	Fungi	Ascomycota	Leotiomycetes	Helotiales	Dermateaceae	Pezicula	unidentified	Root endophyte	Other
ASV555	Fungi	Ascomycota	Sordariomycetes	Sordariales	Cephalothecaceae	Cephalotheca	unidentified	Mycoparasite	Other
ASV556	Fungi	Ascomycota	Leotiomycetes	Helotiales	Dermateaceae	unidentified	unidentified	Unknown	Unknown
ASV557	Fungi	Ascomycota	Leotiomycetes	Helotiales	Hyaloscyphaceae	Hyaloscypha	unidentified	Litter saprotroph	Saprotroph
ASV558	Fungi	Basidiomycota	Agaricomycetes	Agaricales	Hygrophoraceae	Hygrocybe	chlorophana	Soil saprotroph	Saprotroph
ASV560	Fungi	Ascomycota	unidentified	unidentified	unidentified	unidentified	unidentified	Unknown	Unknown
ASV561	Fungi	Basidiomycota	Agaricomycetes	Agaricales	Tricholomataceae	Mycena	unidentified	Litter saprotroph	Saprotroph
ASV563	Fungi	Basidiomycota	Agaricomycetes	Thelephorales	Thelephoraceae	Tomentella	sublilacina	Ectomycorrhizal	Mutualists
ASV564	Fungi	Basidiomycota	Agaricomycetes	Sebacinales	Sebacinaceae	Sebacina	unidentified	Ectomycorrhizal	Mutualists
ASV565	Fungi	Ascomycota	Orbiliomycetes	Orbiliales	unidentified	unidentified	unidentified	Unknown	Unknown
ASV566	Fungi	Ascomycota	Sordariomycetes	unidentified	unidentified	unidentified	unidentified	Unknown	Unknown
ASV570	Fungi	Basidiomycota	Agaricomycetes	Agaricales	Bolbitiaceae	Cyclocybe	erebia	Wood saprotroph	Saprotroph
ASV571	Fungi	Basidiomycota	Agaricomycetes	Agaricales	Stephanosporaceae	unidentified	unidentified	Unknown	Unknown
ASV572	Fungi	Mortierellomycota	Mortierellomycetes	Mortierellales	Mortierellaceae	unidentified	unidentified	Unknown	Unknown
ASV573	Fungi	Basidiomycota	Agaricomycetes	Sebacinales	Sebacinaceae	Sebacina	unidentified	Ectomycorrhizal	Mutualists
ASV575	Fungi	Ascomycota	Leotiomycetes	Helotiales	Hyaloscyphaceae	unidentified	unidentified	Unknown	Unknown
ASV578	Fungi	Ascomycota	Sordariomycetes	Hypocreales	Cordycipitaceae	Beauveria	pseudobassiana	Animal parasite	Other
ASV579	Fungi	Ascomycota	Leotiomycetes	Helotiales	Leotiaceae	Leotia	lubrica	Ectomycorrhizal	Mutualists
ASV581	Fungi	Ascomycota	Leotiomycetes	Helotiales	Helotiales_fam_Incertae_sedis	Leohumicola	terminalis	Soil saprotroph	Saprotroph
ASV582	Fungi	Basidiomycota	Agaricomycetes	Agaricales	Hygrophoraceae	Hygrocybe	cantharellus	Soil saprotroph	Saprotroph
ASV584	Fungi	Ascomycota	Leotiomycetes	Helotiales	Helotiaceae	unidentified	unidentified	Unknown	Unknown
ASV585	Fungi	Basidiomycota	Agaricomycetes	Agaricales	Bolbitiaceae	Agrocybe	elatella	Soil saprotroph	Saprotroph
ASV587	Fungi	Ascomycota	Leotiomycetes	Helotiales	Vibrisseaceae	Vibrissea	unidentified	Litter saprotroph	Saprotroph
ASV588	Fungi	Ascomycota	Leotiomycetes	Helotiales	Leotiaceae	Leotia	lubrica	Ectomycorrhizal	Mutualists
ASV589	Fungi	Basidiomycota	Tremellomycetes	Tremellales	Trimorphomycetaceae	Saitozyma	podzolica	Soil saprotroph	Saprotroph
ASV590	Fungi	Glomeromycota	unidentified	unidentified	unidentified	unidentified	unidentified	Unknown	Unknown
ASV592	Fungi	Ascomycota	Leotiomycetes	Helotiales	Leotiaceae	Leotia	lubrica	Ectomycorrhizal	Mutualists
ASV593	Fungi	Basidiomycota	Agaricomycetes	Sebacinales	Serendipitaceae	Serendipita	unidentified	Root endophyte	Other
ASV594	Fungi	Ascomycota	Leotiomycetes	Helotiales	unidentified	unidentified	unidentified	Unknown	Unknown
ASV596	Fungi	Basidiomycota	unidentified	unidentified	unidentified	unidentified	unidentified	Unknown	Unknown
ASV601	Fungi	Ascomycota	Sordariomycetes	Hypocreales	Nectriaceae	Fusarium	unidentified	Other	Other
ASV602	Fungi	Basidiomycota	Agaricomycetes	Agaricales	Tricholomataceae	Mycenella	unidentified	Litter saprotroph	Saprotroph
ASV603	Fungi	Ascomycota	Sordariomycetes	Xylariales	Microdochiaceae	Microdochium	lycopodinum	Pathogen	Pathogen
ASV604	Fungi	Ascomycota	Leotiomycetes	Helotiales	unidentified	unidentified	unidentified	Unknown	Unknown
ASV605	Fungi	Ascomycota	Leotiomycetes	Helotiales	Vibrisseaceae	Vibrissea	truncorum	Litter saprotroph	Saprotroph
ASV606	Fungi	Ascomycota	Leotiomycetes	Helotiales	Hyaloscyphaceae	Hyaloscypha	unidentified	Litter saprotroph	Saprotroph
ASV607	Fungi	Ascomycota	Leotiomycetes	Helotiales	unidentified	unidentified	unidentified	Unknown	Unknown
ASV608	Fungi	Basidiomycota	Agaricomycetes	Agaricales	Bolbitiaceae	Agrocybe	elatella	Soil saprotroph	Saprotroph
ASV609	Fungi	Ascomycota	unidentified	unidentified	unidentified	unidentified	unidentified	Unknown	Unknown
ASV612	Fungi	Ascomycota	Archaeorhizomycetes	unidentified	unidentified	unidentified	unidentified	Unknown	Unknown
ASV613	Fungi	Basidiomycota	Agaricomycetes	Trechisporales	unidentified	unidentified	unidentified	Unknown	Unknown
ASV616	Fungi	Ascomycota	Leotiomycetes	Helotiales	Chaetomellaceae	Pilidium	acerinum	Pathogen	Pathogen
ASV618	Fungi	Basidiomycota	Agaricomycetes	Sebacinales	Sebacinaceae	Sebacina	unidentified	Ectomycorrhizal	Mutualists
ASV619	Fungi	Basidiomycota	Agaricomycetes	Cantharellales	Clavulinaceae	Clavulina	ornatipes	Ectomycorrhizal	Mutualists
ASV620	Fungi	Glomeromycota	Glomeromycetes	unidentified	unidentified	unidentified	unidentified	Unknown	Unknown
ASV621	Fungi	Ascomycota	Archaeorhizomycetes	Archaeorhizomycetales	Archaeorhizomycetaceae	Archaeorhizomyces	unidentified	Soil saprotroph	Saprotroph
ASV622	Fungi	Basidiomycota	Agaricomycetes	Agaricales	Tricholomataceae	Mycena	unidentified	Litter saprotroph	Saprotroph
ASV623	Fungi	Ascomycota	unidentified	unidentified	unidentified	unidentified	unidentified	Unknown	Unknown
ASV628	Fungi	Mortierellomycota	Mortierellomycetes	Mortierellales	Mortierellaceae	Mortierella	hyalina	Soil saprotroph	Saprotroph
ASV630	Fungi	Ascomycota	Sordariomycetes	Sordariales	Cephalothecaceae	Cephalotheca	unidentified	Mycoparasite	Other
ASV631	Fungi	Ascomycota	Sordariomycetes	Chaetosphaeriales	Chaetosphaeriaceae	Chloridium	aseptatum	Litter saprotroph	Saprotroph
ASV633	Fungi	Ascomycota	Leotiomycetes	Helotiales	Hyaloscyphaceae	Austropezia	unidentified	Litter saprotroph	Saprotroph
ASV634	Fungi	Ascomycota	Leotiomycetes	unidentified	unidentified	unidentified	unidentified	Unknown	Unknown
ASV635	Fungi	Ascomycota	Leotiomycetes	Helotiales	Dermateaceae	Mollisia	cinereo-olivascens	Pathogen	Pathogen
ASV636	Fungi	Glomeromycota	Glomeromycetes	unidentified	unidentified	unidentified	unidentified	Unknown	Unknown
ASV637	Fungi	Ascomycota	unidentified	unidentified	unidentified	unidentified	unidentified	Unknown	Unknown
ASV638	Fungi	Basidiomycota	Agaricomycetes	Agaricales	Cyphellaceae	unidentified	unidentified	Unknown	Unknown
ASV640	Fungi	Basidiomycota	Agaricomycetes	Sebacinales	Sebacinaceae	Sebacina	unidentified	Ectomycorrhizal	Mutualists
ASV642	Fungi	Ascomycota	Leotiomycetes	Helotiales	unidentified	unidentified	unidentified	Unknown	Unknown
ASV647	Fungi	Ascomycota	Eurotiomycetes	Chaetothyriales	Herpotrichiellaceae	Cladophialophora	unidentified	Soil saprotroph	Saprotroph
ASV648	Fungi	Basidiomycota	unidentified	unidentified	unidentified	unidentified	unidentified	Unknown	Unknown
ASV649	Fungi	Basidiomycota	Agaricomycetes	Agaricales	Tricholomataceae	Mycena	sanguinolenta	Litter saprotroph	Saprotroph
ASV652	Fungi	Basidiomycota	Agaricomycetes	Agaricales	Hygrophoraceae	Hygrocybe	cantharellus	Soil saprotroph	Saprotroph
ASV653	Fungi	Basidiomycota	unidentified	unidentified	unidentified	unidentified	unidentified	Unknown	Unknown
ASV655	Fungi	Basidiomycota	Agaricomycetes	Auriculariales	Auriculariales_fam_Incertae_sedis	Renatobasidium	unidentified	Wood saprotroph	Saprotroph
ASV656	Fungi	Basidiomycota	Agaricomycetes	Agaricales	unidentified	unidentified	unidentified	Unknown	Unknown
ASV657	Fungi	Mortierellomycota	Mortierellomycetes	Mortierellales	Mortierellaceae	Mortierella	pulchella	Soil saprotroph	Saprotroph
ASV658	Fungi	Basidiomycota	Agaricomycetes	Agaricales	Strophariaceae	Galerina	fibrillosa	Wood saprotroph	Saprotroph
ASV659	Fungi	Glomeromycota	unidentified	unidentified	unidentified	unidentified	unidentified	Unknown	Unknown
ASV660	Fungi	Basidiomycota	Cystobasidiomycetes	Erythrobasidiales	Erythrobasidiaceae	Bannoa	ogasawarensis	Litter saprotroph	Saprotroph
ASV662	Fungi	Basidiomycota	Agaricomycetes	Agaricales	Hydnangiaceae	Laccaria	unidentified	Ectomycorrhizal	Mutualists
ASV664	Fungi	Ascomycota	Leotiomycetes	Helotiales	unidentified	unidentified	unidentified	Unknown	Unknown
ASV665	Fungi	Basidiomycota	Agaricomycetes	Agaricales	unidentified	unidentified	unidentified	Unknown	Unknown
ASV667	Fungi	Ascomycota	Eurotiomycetes	Chaetothyriales	Herpotrichiellaceae	Cladophialophora	chaetospira	Soil saprotroph	Saprotroph
ASV668	Fungi	Basidiomycota	Agaricomycetes	Thelephorales	Thelephoraceae	unidentified	unidentified	Unknown	Unknown
ASV669	Fungi	Ascomycota	Leotiomycetes	Helotiales	Helotiaceae	Hymenoscyphus	monticola	Litter saprotroph	Saprotroph
ASV670	Fungi	Ascomycota	Eurotiomycetes	Chaetothyriales	Herpotrichiellaceae	Exophiala	equina	Animal parasite	Other
ASV671	Fungi	unidentified	unidentified	unidentified	unidentified	unidentified	unidentified	Unknown	Unknown
ASV673	Fungi	Ascomycota	Archaeorhizomycetes	Archaeorhizomycetales	Archaeorhizomycetaceae	Archaeorhizomyces	unidentified	Soil saprotroph	Saprotroph
ASV674	Fungi	Ascomycota	Leotiomycetes	Helotiales	unidentified	unidentified	unidentified	Unknown	Unknown
ASV675	Fungi	Ascomycota	Eurotiomycetes	Chaetothyriales	Herpotrichiellaceae	Cladophialophora	unidentified	Soil saprotroph	Saprotroph
ASV676	Fungi	Basidiomycota	Agaricomycetes	Russulales	Russulaceae	Lactarius	camphoratus	Ectomycorrhizal	Mutualists
ASV677	Fungi	Basidiomycota	Agaricomycetes	Cantharellales	Ceratobasidiaceae	unidentified	unidentified	Unknown	Unknown
ASV681	Fungi	Ascomycota	Leotiomycetes	Helotiales	Vibrisseaceae	Phialocephala	sphaeroides	Soil saprotroph	Saprotroph
ASV684	Fungi	Glomeromycota	Glomeromycetes	unidentified	unidentified	unidentified	unidentified	Unknown	Unknown
ASV685	Fungi	Basidiomycota	Agaricomycetes	Cantharellales	Clavulinaceae	Clavulina	cinerea	Ectomycorrhizal	Mutualists
ASV686	Fungi	Basidiomycota	Agaricomycetes	Thelephorales	Thelephoraceae	Tomentella	unidentified	Ectomycorrhizal	Mutualists
ASV687	Fungi	Mortierellomycota	Mortierellomycetes	Mortierellales	Mortierellaceae	Mortierella	hyalina	Soil saprotroph	Saprotroph
ASV689	Fungi	Mortierellomycota	Mortierellomycetes	Mortierellales	Mortierellaceae	Mortierella	unidentified	Soil saprotroph	Saprotroph
ASV695	Fungi	Basidiomycota	Agaricomycetes	Cantharellales	Clavulinaceae	Clavulina	cinerea	Ectomycorrhizal	Mutualists
ASV697	Fungi	Glomeromycota	Glomeromycetes	unidentified	unidentified	unidentified	unidentified	Unknown	Unknown
ASV700	Fungi	Ascomycota	Eurotiomycetes	Chaetothyriales	unidentified	unidentified	unidentified	Unknown	Unknown
ASV701	Fungi	Ascomycota	unidentified	unidentified	unidentified	unidentified	unidentified	Unknown	Unknown
ASV703	Fungi	Glomeromycota	Glomeromycetes	unidentified	unidentified	unidentified	unidentified	Unknown	Unknown
ASV704	Fungi	Ascomycota	Leotiomycetes	Helotiales	Vibrisseaceae	Phialocephala	fortinii	Soil saprotroph	Saprotroph
ASV705	Fungi	Basidiomycota	Agaricomycetes	Agaricales	Tricholomataceae	Mycena	unidentified	Litter saprotroph	Saprotroph
ASV706	Fungi	Basidiomycota	Agaricomycetes	Agaricales	Clavariaceae	Clavulinopsis	laeticolor	Soil saprotroph	Saprotroph
ASV707	Fungi	Basidiomycota	Agaricomycetes	Sebacinales	Sebacinaceae	Sebacina	unidentified	Ectomycorrhizal	Mutualists
ASV709	Fungi	unidentified	unidentified	unidentified	unidentified	unidentified	unidentified	Unknown	Unknown
ASV710	Fungi	Ascomycota	Leotiomycetes	Helotiales	Vibrisseaceae	Phialocephala	fortinii	Soil saprotroph	Saprotroph
ASV711	Fungi	Ascomycota	Xylonomycetes	GS34	unidentified	unidentified	unidentified	Unknown	Unknown
ASV712	Fungi	Ascomycota	unidentified	unidentified	unidentified	unidentified	unidentified	Unknown	Unknown
ASV713	Fungi	Basidiomycota	Agaricomycetes	Agaricales	Cortinariaceae	Cortinarius	unidentified	Ectomycorrhizal	Mutualists
ASV715	Fungi	unidentified	unidentified	unidentified	unidentified	unidentified	unidentified	Unknown	Unknown
ASV717	Fungi	Basidiomycota	Agaricomycetes	Agaricales	Tricholomataceae	Mycena	silvae-nigrae	Litter saprotroph	Saprotroph
ASV720	Fungi	Ascomycota	Dothideomycetes	Capnodiales	unidentified	unidentified	unidentified	Unknown	Unknown
ASV721	Fungi	Basidiomycota	Agaricomycetes	Agaricales	Inocybaceae	Inocybe	neobrunnescens	Ectomycorrhizal	Mutualists
ASV723	Fungi	Ascomycota	Leotiomycetes	Helotiales	unidentified	unidentified	unidentified	Unknown	Unknown
ASV724	Fungi	Ascomycota	unidentified	unidentified	unidentified	unidentified	unidentified	Unknown	Unknown
ASV725	Fungi	unidentified	unidentified	unidentified	unidentified	unidentified	unidentified	Unknown	Unknown
ASV727	Fungi	Ascomycota	unidentified	unidentified	unidentified	unidentified	unidentified	Unknown	Unknown
ASV731	Fungi	Ascomycota	Leotiomycetes	Helotiales	Hyaloscyphaceae	unidentified	unidentified	Unknown	Unknown
ASV733	Fungi	Basidiomycota	Agaricomycetes	Polyporales	Meruliaceae	Scopuloides	hydnoides	Wood saprotroph	Saprotroph
ASV735	Fungi	Basidiomycota	Agaricomycetes	Thelephorales	Thelephoraceae	unidentified	unidentified	Unknown	Unknown
ASV737	Fungi	Basidiomycota	Agaricomycetes	Sebacinales	Sebacinaceae	Sebacina	unidentified	Ectomycorrhizal	Mutualists
ASV739	Fungi	Ascomycota	Eurotiomycetes	Eurotiales	Elaphomycetaceae	Elaphomyces	muricatus	Ectomycorrhizal	Mutualists
ASV740	Fungi	Ascomycota	Leotiomycetes	Helotiales	Hyaloscyphaceae	Hyaloscypha	unidentified	Litter saprotroph	Saprotroph
ASV741	Fungi	Basidiomycota	Agaricomycetes	Agaricales	Inocybaceae	Inocybe	fuscicothurnata	Ectomycorrhizal	Mutualists
ASV744	Fungi	Basidiomycota	Agaricomycetes	Agaricales	Cortinariaceae	Cortinarius	unidentified	Ectomycorrhizal	Mutualists
ASV745	Fungi	Basidiomycota	Agaricomycetes	Sebacinales	Sebacinaceae	Sebacina	unidentified	Ectomycorrhizal	Mutualists
ASV747	Fungi	Ascomycota	Leotiomycetes	Helotiales	unidentified	unidentified	unidentified	Unknown	Unknown
ASV748	Fungi	Ascomycota	Leotiomycetes	Helotiales	unidentified	unidentified	unidentified	Unknown	Unknown
ASV749	Fungi	Ascomycota	Eurotiomycetes	Chaetothyriales	Herpotrichiellaceae	unidentified	unidentified	Unknown	Unknown
ASV750	Fungi	Ascomycota	Leotiomycetes	Helotiales	Hyaloscyphaceae	Lachnellula	unidentified	Wood saprotroph	Saprotroph
ASV753	Fungi	Glomeromycota	Glomeromycetes	Glomerales	Glomeraceae	unidentified	unidentified	Unknown	Unknown
ASV755	Fungi	unidentified	unidentified	unidentified	unidentified	unidentified	unidentified	Unknown	Unknown
ASV756	Fungi	Glomeromycota	Glomeromycetes	unidentified	unidentified	unidentified	unidentified	Unknown	Unknown
ASV757	Fungi	Basidiomycota	Tremellomycetes	Tremellales	Trimorphomycetaceae	Saitozyma	podzolica	Soil saprotroph	Saprotroph
ASV758	Fungi	Mortierellomycota	Mortierellomycetes	Mortierellales	Mortierellaceae	Mortierella	unidentified	Soil saprotroph	Saprotroph
ASV759	Fungi	Mortierellomycota	Mortierellomycetes	Mortierellales	Mortierellaceae	Mortierella	camargensis	Soil saprotroph	Saprotroph
ASV760	Fungi	Ascomycota	Archaeorhizomycetes	Archaeorhizomycetales	Archaeorhizomycetaceae	Archaeorhizomyces	unidentified	Soil saprotroph	Saprotroph
ASV762	Fungi	Glomeromycota	unidentified	unidentified	unidentified	unidentified	unidentified	Unknown	Unknown
ASV764	Fungi	unidentified	unidentified	unidentified	unidentified	unidentified	unidentified	Unknown	Unknown
ASV767	Fungi	Basidiomycota	Agaricomycetes	Agaricales	Clavariaceae	Clavulinopsis	laeticolor	Soil saprotroph	Saprotroph
ASV768	Fungi	Ascomycota	Leotiomycetes	Helotiales	Dermateaceae	unidentified	unidentified	Unknown	Unknown
ASV770	Fungi	Ascomycota	Leotiomycetes	Helotiales	unidentified	unidentified	unidentified	Unknown	Unknown
ASV771	Fungi	Basidiomycota	Agaricomycetes	Agaricales	Tricholomataceae	Mycena	silvae-nigrae	Litter saprotroph	Saprotroph
ASV781	Fungi	Ascomycota	unidentified	unidentified	unidentified	unidentified	unidentified	Unknown	Unknown
ASV782	Fungi	Ascomycota	unidentified	unidentified	unidentified	unidentified	unidentified	Unknown	Unknown
ASV785	Fungi	Ascomycota	Leotiomycetes	Helotiales	Hyaloscyphaceae	unidentified	unidentified	Unknown	Unknown
ASV786	Fungi	Basidiomycota	Agaricomycetes	Agaricales	Hygrophoraceae	Hygrocybe	coccineocrenata	Soil saprotroph	Saprotroph
ASV791	Fungi	Basidiomycota	Agaricomycetes	Thelephorales	Thelephoraceae	Thelephora	unidentified	Ectomycorrhizal	Mutualists
ASV792	Fungi	Rozellomycota	Rozellomycotina_cls_Incertae_sedis	GS11	unidentified	unidentified	unidentified	Unknown	Unknown
ASV793	Fungi	Ascomycota	unidentified	unidentified	unidentified	unidentified	unidentified	Unknown	Unknown
ASV797	Fungi	Ascomycota	Leotiomycetes	Helotiales	unidentified	unidentified	unidentified	Unknown	Unknown
ASV798	Fungi	Basidiomycota	unidentified	unidentified	unidentified	unidentified	unidentified	Unknown	Unknown
ASV799	Fungi	Glomeromycota	Glomeromycetes	unidentified	unidentified	unidentified	unidentified	Unknown	Unknown
ASV800	Fungi	Mortierellomycota	Mortierellomycetes	Mortierellales	Mortierellaceae	Mortierella	pulchella	Soil saprotroph	Saprotroph
ASV804	Fungi	Basidiomycota	Agaricomycetes	Agaricales	Hymenogastraceae	Hebeloma	unidentified	Ectomycorrhizal	Mutualists
ASV805	Fungi	Ascomycota	Sordariomycetes	Myrmecridiales	Myrmecridiales_fam_Incertae_sedis	Atractospora	unidentified	Wood saprotroph	Saprotroph
ASV806	Fungi	Ascomycota	Leotiomycetes	Helotiales	Vibrisseaceae	Phialocephala	sphaeroides	Soil saprotroph	Saprotroph
ASV807	Fungi	Mortierellomycota	Mortierellomycetes	Mortierellales	Mortierellaceae	unidentified	unidentified	Unknown	Unknown
ASV809	Fungi	Basidiomycota	Agaricomycetes	Agaricales	Hygrophoraceae	Gliophorus	unidentified	Soil saprotroph	Saprotroph
ASV811	Fungi	Glomeromycota	unidentified	unidentified	unidentified	unidentified	unidentified	Unknown	Unknown
ASV812	Fungi	Ascomycota	Leotiomycetes	Helotiales	Helotiales_fam_Incertae_sedis	Cadophora	melinii	Litter saprotroph	Saprotroph
ASV813	Fungi	unidentified	unidentified	unidentified	unidentified	unidentified	unidentified	Unknown	Unknown
ASV816	Fungi	Basidiomycota	Agaricomycetes	Thelephorales	Thelephoraceae	unidentified	unidentified	Unknown	Unknown
ASV817	Fungi	Ascomycota	Leotiomycetes	Helotiales	Hyaloscyphaceae	unidentified	unidentified	Unknown	Unknown
ASV820	Fungi	Glomeromycota	unidentified	unidentified	unidentified	unidentified	unidentified	Unknown	Unknown
ASV821	Fungi	Ascomycota	Leotiomycetes	Helotiales	unidentified	unidentified	unidentified	Unknown	Unknown
ASV823	Fungi	Basidiomycota	unidentified	unidentified	unidentified	unidentified	unidentified	Unknown	Unknown
ASV826	Fungi	Basidiomycota	Agaricomycetes	Boletales	Boletaceae	Imleria	badia	Ectomycorrhizal	Mutualists
ASV828	Fungi	Basidiomycota	Agaricomycetes	Thelephorales	Thelephoraceae	unidentified	unidentified	Unknown	Unknown
ASV829	Fungi	Ascomycota	Leotiomycetes	Helotiales	unidentified	unidentified	unidentified	Unknown	Unknown
ASV830	Fungi	Ascomycota	Leotiomycetes	Helotiales	Hyaloscyphaceae	Hyaloscypha	unidentified	Litter saprotroph	Saprotroph
ASV832	Fungi	Basidiomycota	Agaricomycetes	Russulales	Russulaceae	Russula	unidentified	Ectomycorrhizal	Mutualists
ASV833	Fungi	Ascomycota	unidentified	unidentified	unidentified	unidentified	unidentified	Unknown	Unknown
ASV836	Fungi	Basidiomycota	Agaricomycetes	Atheliales	Pilodermataceae	Piloderma	lanatum	Ectomycorrhizal	Mutualists
ASV838	Fungi	Ascomycota	Leotiomycetes	Helotiales	unidentified	unidentified	unidentified	Unknown	Unknown
ASV839	Fungi	Basidiomycota	Agaricomycetes	Agaricales	unidentified	unidentified	unidentified	Unknown	Unknown
ASV840	Fungi	Basidiomycota	Tremellomycetes	Tremellales	unidentified	unidentified	unidentified	Unknown	Unknown
ASV843	Fungi	Mortierellomycota	Mortierellomycetes	Mortierellales	Mortierellaceae	Mortierella	unidentified	Soil saprotroph	Saprotroph
ASV844	Fungi	Basidiomycota	Agaricomycetes	Russulales	Russulaceae	Russula	unidentified	Ectomycorrhizal	Mutualists
ASV847	Fungi	Glomeromycota	Glomeromycetes	unidentified	unidentified	unidentified	unidentified	Unknown	Unknown
ASV850	Fungi	Ascomycota	Eurotiomycetes	Chaetothyriales	unidentified	unidentified	unidentified	Unknown	Unknown
ASV854	Fungi	Basidiomycota	Agaricomycetes	Sebacinales	Sebacinaceae	Sebacina	unidentified	Ectomycorrhizal	Mutualists
ASV855	Fungi	unidentified	unidentified	unidentified	unidentified	unidentified	unidentified	Unknown	Unknown
ASV856	Fungi	Basidiomycota	Agaricomycetes	Agaricales	Cyphellaceae	unidentified	unidentified	Unknown	Unknown
ASV857	Fungi	Basidiomycota	Agaricomycetes	Agaricales	Tricholomataceae	Mycena	leptocephala	Litter saprotroph	Saprotroph
ASV858	Fungi	Ascomycota	Leotiomycetes	Helotiales	Hyaloscyphaceae	Hyaloscypha	unidentified	Litter saprotroph	Saprotroph
ASV860	Fungi	Basidiomycota	Agaricomycetes	Agaricales	Entolomataceae	Entoloma	sericatum	Soil saprotroph	Saprotroph
ASV861	Fungi	Ascomycota	Leotiomycetes	Helotiales	Helotiaceae	unidentified	unidentified	Unknown	Unknown
ASV862	Fungi	Ascomycota	Pezizomycotina_cls_Incertae_sedis	Pezizomycotina_ord_Incertae_sedis	Pezizomycotina_fam_Incertae_sedis	Obeliospora	unidentified	Litter saprotroph	Saprotroph
ASV865	Fungi	Glomeromycota	Glomeromycetes	unidentified	unidentified	unidentified	unidentified	Unknown	Unknown
ASV866	Fungi	Ascomycota	unidentified	unidentified	unidentified	unidentified	unidentified	Unknown	Unknown
ASV871	Fungi	Basidiomycota	Agaricomycetes	Cantharellales	Clavulinaceae	Clavulina	ornatipes	Ectomycorrhizal	Mutualists
ASV872	Fungi	Basidiomycota	Agaricomycetes	Agaricales	Strophariaceae	Galerina	fibrillosa	Wood saprotroph	Saprotroph
ASV874	Fungi	Basidiomycota	Agaricomycetes	Agaricales	unidentified	unidentified	unidentified	Unknown	Unknown
ASV875	Fungi	Basidiomycota	Agaricomycetes	Agaricales	Clavariaceae	Clavulinopsis	laeticolor	Soil saprotroph	Saprotroph
ASV877	Fungi	Glomeromycota	unidentified	unidentified	unidentified	unidentified	unidentified	Unknown	Unknown
ASV881	Fungi	Rozellomycota	Rozellomycotina_cls_Incertae_sedis	GS11	unidentified	unidentified	unidentified	Unknown	Unknown
ASV884	Fungi	unidentified	unidentified	unidentified	unidentified	unidentified	unidentified	Unknown	Unknown
ASV885	Fungi	Basidiomycota	Agaricomycetes	Agaricales	Tricholomataceae	Mycena	rebaudengoi	Litter saprotroph	Saprotroph
ASV886	Fungi	Basidiomycota	Agaricomycetes	Agaricales	Entolomataceae	Entoloma	mirum	Soil saprotroph	Saprotroph
ASV889	Fungi	Basidiomycota	Microbotryomycetes	unidentified	unidentified	unidentified	unidentified	Unknown	Unknown
ASV890	Fungi	Ascomycota	unidentified	unidentified	unidentified	unidentified	unidentified	Unknown	Unknown
ASV894	Fungi	Glomeromycota	Glomeromycetes	unidentified	unidentified	unidentified	unidentified	Unknown	Unknown
ASV897	Fungi	unidentified	unidentified	unidentified	unidentified	unidentified	unidentified	Unknown	Unknown
ASV898	Fungi	Ascomycota	Leotiomycetes	Helotiales	Hyaloscyphaceae	Hyaloscypha	unidentified	Litter saprotroph	Saprotroph
ASV901	Fungi	Ascomycota	Sordariomycetes	Chaetosphaeriales	Chaetosphaeriaceae	unidentified	unidentified	Unknown	Unknown
ASV902	Fungi	Ascomycota	Leotiomycetes	Helotiales	unidentified	unidentified	unidentified	Unknown	Unknown
ASV903	Fungi	Basidiomycota	Microbotryomycetes	Leucosporidiales	unidentified	unidentified	unidentified	Unknown	Unknown
ASV904	Fungi	Ascomycota	Leotiomycetes	Helotiales	Hyaloscyphaceae	Hyaloscypha	vraolstadiae	Litter saprotroph	Saprotroph
ASV907	Fungi	Ascomycota	Leotiomycetes	Helotiales	Hyaloscyphaceae	unidentified	unidentified	Unknown	Unknown
ASV908	Fungi	Ascomycota	Leotiomycetes	Helotiales	Leotiaceae	Alatospora	unidentified	Litter saprotroph	Saprotroph
ASV909	Fungi	Mortierellomycota	Mortierellomycetes	Mortierellales	Mortierellaceae	Mortierella	macrocystis	Soil saprotroph	Saprotroph
ASV910	Fungi	Basidiomycota	Microbotryomycetes	unidentified	unidentified	unidentified	unidentified	Unknown	Unknown
ASV911	Fungi	Ascomycota	Leotiomycetes	Helotiales	Helotiaceae	Pseudoclathrosphaerina	spiralis	Litter saprotroph	Saprotroph
ASV912	Fungi	Basidiomycota	Agaricomycetes	Russulales	Russulaceae	Russula	fellea	Ectomycorrhizal	Mutualists
ASV916	Fungi	Basidiomycota	Agaricomycetes	Agaricales	Entolomataceae	Entoloma	unidentified	Soil saprotroph	Saprotroph
ASV917	Fungi	Ascomycota	Leotiomycetes	unidentified	unidentified	unidentified	unidentified	Unknown	Unknown
ASV918	Fungi	Ascomycota	Eurotiomycetes	Chaetothyriales	unidentified	unidentified	unidentified	Unknown	Unknown
ASV919	Fungi	unidentified	unidentified	unidentified	unidentified	unidentified	unidentified	Unknown	Unknown
ASV920	Fungi	Basidiomycota	Agaricomycetes	Agaricales	unidentified	unidentified	unidentified	Unknown	Unknown
ASV921	Fungi	Basidiomycota	Agaricomycetes	Sebacinales	Sebacinaceae	Sebacina	unidentified	Ectomycorrhizal	Mutualists
ASV922	Fungi	Ascomycota	Leotiomycetes	Helotiales	Hyaloscyphaceae	Lachnum	virgineum	Litter saprotroph	Saprotroph
ASV927	Fungi	Ascomycota	Leotiomycetes	Helotiales	Hyaloscyphaceae	Glutinomyces	unidentified	Root endophyte	Other
ASV928	Fungi	Basidiomycota	Agaricomycetes	Cantharellales	Ceratobasidiaceae	unidentified	unidentified	Unknown	Unknown
ASV931	Fungi	Ascomycota	unidentified	unidentified	unidentified	unidentified	unidentified	Unknown	Unknown
ASV932	Fungi	Basidiomycota	Agaricomycetes	Agaricales	Entolomataceae	Entoloma	sericatum	Soil saprotroph	Saprotroph
ASV933	Fungi	Basidiomycota	Agaricomycetes	Agaricales	Amanitaceae	Amanita	fulva	Ectomycorrhizal	Mutualists
ASV936	Fungi	Mortierellomycota	Mortierellomycetes	Mortierellales	Mortierellaceae	Mortierella	cystojenkinii	Soil saprotroph	Saprotroph
ASV938	Fungi	Ascomycota	Archaeorhizomycetes	Archaeorhizomycetales	Archaeorhizomycetaceae	Archaeorhizomyces	unidentified	Soil saprotroph	Saprotroph
ASV939	Fungi	Ascomycota	unidentified	unidentified	unidentified	unidentified	unidentified	Unknown	Unknown
ASV942	Fungi	unidentified	unidentified	unidentified	unidentified	unidentified	unidentified	Unknown	Unknown
ASV943	Fungi	Ascomycota	unidentified	unidentified	unidentified	unidentified	unidentified	Unknown	Unknown
ASV944	Fungi	unidentified	unidentified	unidentified	unidentified	unidentified	unidentified	Unknown	Unknown
ASV945	Fungi	Basidiomycota	Agaricomycetes	Sebacinales	Sebacinaceae	Sebacina	unidentified	Ectomycorrhizal	Mutualists
ASV949	Fungi	Ascomycota	Archaeorhizomycetes	Archaeorhizomycetales	Archaeorhizomycetaceae	Archaeorhizomyces	unidentified	Soil saprotroph	Saprotroph
ASV950	Fungi	Ascomycota	Leotiomycetes	Helotiales	Hyaloscyphaceae	Glutinomyces	unidentified	Root endophyte	Other
ASV952	Fungi	Ascomycota	Leotiomycetes	Helotiales	Helotiaceae	Hymenoscyphus	immutabilis	Litter saprotroph	Saprotroph
ASV953	Fungi	unidentified	unidentified	unidentified	unidentified	unidentified	unidentified	Unknown	Unknown
ASV954	Fungi	Basidiomycota	Agaricomycetes	Russulales	Russulaceae	Lactarius	tabidus	Ectomycorrhizal	Mutualists
ASV955	Fungi	Basidiomycota	Tremellomycetes	Tremellales	unidentified	unidentified	unidentified	Unknown	Unknown
ASV956	Fungi	Ascomycota	Leotiomycetes	Helotiales	Leotiaceae	Pezoloma	ericae	Root endophyte	Other
ASV957	Fungi	Ascomycota	Eurotiomycetes	Chaetothyriales	Herpotrichiellaceae	Cladophialophora	unidentified	Soil saprotroph	Saprotroph
ASV961	Fungi	Ascomycota	Eurotiomycetes	Chaetothyriales	Herpotrichiellaceae	Cladophialophora	unidentified	Soil saprotroph	Saprotroph
ASV964	Fungi	Glomeromycota	Glomeromycetes	unidentified	unidentified	unidentified	unidentified	Unknown	Unknown
ASV968	Fungi	Mortierellomycota	Mortierellomycetes	Mortierellales	Mortierellaceae	Mortierella	pseudozygospora	Soil saprotroph	Saprotroph
ASV969	Fungi	unidentified	unidentified	unidentified	unidentified	unidentified	unidentified	Unknown	Unknown
ASV973	Fungi	Mortierellomycota	Mortierellomycetes	Mortierellales	Mortierellaceae	Mortierella	angusta	Soil saprotroph	Saprotroph
ASV974	Fungi	Ascomycota	Leotiomycetes	Helotiales	Hyaloscyphaceae	Austropezia	unidentified	Litter saprotroph	Saprotroph
ASV976	Fungi	unidentified	unidentified	unidentified	unidentified	unidentified	unidentified	Unknown	Unknown
ASV978	Fungi	Ascomycota	Sordariomycetes	Chaetosphaeriales	Chaetosphaeriaceae	Chaetosphaeria	vermicularioides	Litter saprotroph	Saprotroph
ASV981	Fungi	Basidiomycota	Agaricomycetes	Agaricales	Strophariaceae	Galerina	unidentified	Wood saprotroph	Saprotroph
ASV982	Fungi	Ascomycota	Leotiomycetes	Helotiales	Hyaloscyphaceae	Hyaloscypha	unidentified	Litter saprotroph	Saprotroph
ASV988	Fungi	Ascomycota	Leotiomycetes	Helotiales	unidentified	unidentified	unidentified	Unknown	Unknown
ASV989	Fungi	Glomeromycota	Archaeosporomycetes	Archaeosporales	unidentified	unidentified	unidentified	Unknown	Unknown
ASV990	Fungi	unidentified	unidentified	unidentified	unidentified	unidentified	unidentified	Unknown	Unknown
ASV994	Fungi	Ascomycota	Leotiomycetes	Helotiales	Helotiaceae	Meliniomyces	unidentified	Root endophyte	Other
ASV995	Fungi	Chytridiomycota	Chytridiomycetes	Chytridiales	unidentified	unidentified	unidentified	Unknown	Unknown
ASV996	Fungi	Ascomycota	Leotiomycetes	Helotiales	Tricladiaceae	Tricladium	minutum	Litter saprotroph	Saprotroph
ASV999	Fungi	Ascomycota	Sordariomycetes	Hypocreales	Hypocreaceae	Hypomyces	unidentified	Mycoparasite	Other
ASV1000	Fungi	Basidiomycota	Agaricomycetes	Thelephorales	Thelephoraceae	unidentified	unidentified	Unknown	Unknown
ASV1001	Fungi	unidentified	unidentified	unidentified	unidentified	unidentified	unidentified	Unknown	Unknown
ASV1002	Fungi	Basidiomycota	Agaricomycetes	Sebacinales	Sebacinaceae	Sebacina	unidentified	Ectomycorrhizal	Mutualists
ASV1003	Fungi	Ascomycota	Leotiomycetes	Helotiales	Helotiaceae	Hymenoscyphus	unidentified	Litter saprotroph	Saprotroph
ASV1004	Fungi	Basidiomycota	Agaricomycetes	Sebacinales	Sebacinaceae	Sebacina	unidentified	Ectomycorrhizal	Mutualists
ASV1007	Fungi	Ascomycota	Leotiomycetes	Helotiales	Dermateaceae	Mollisia	dextrinospora	Pathogen	Pathogen
ASV1008	Fungi	unidentified	unidentified	unidentified	unidentified	unidentified	unidentified	Unknown	Unknown
ASV1009	Fungi	Basidiomycota	Agaricomycetes	Agaricales	Tricholomataceae	Mycena	leptocephala	Litter saprotroph	Saprotroph
ASV1010	Fungi	Ascomycota	Leotiomycetes	Helotiales	unidentified	unidentified	unidentified	Unknown	Unknown
ASV1011	Fungi	Basidiomycota	Agaricomycetes	Sebacinales	Serendipitaceae	Serendipita	unidentified	Root endophyte	Other
ASV1012	Fungi	Ascomycota	Leotiomycetes	Helotiales	Hyaloscyphaceae	unidentified	unidentified	Unknown	Unknown
ASV1013	Fungi	Ascomycota	unidentified	unidentified	unidentified	unidentified	unidentified	Unknown	Unknown
ASV1016	Fungi	Basidiomycota	Agaricomycetes	Agaricales	Clavariaceae	Clavaria	unidentified	Soil saprotroph	Saprotroph
ASV1023	Fungi	Mortierellomycota	Mortierellomycetes	Mortierellales	Mortierellaceae	Mortierella	unidentified	Soil saprotroph	Saprotroph
ASV1025	Fungi	Basidiomycota	Agaricomycetes	Agaricales	unidentified	unidentified	unidentified	Unknown	Unknown
ASV1029	Fungi	Rozellomycota	unidentified	unidentified	unidentified	unidentified	unidentified	Unknown	Unknown
ASV1030	Fungi	Basidiomycota	Agaricomycetes	Sebacinales	Sebacinaceae	Sebacina	unidentified	Ectomycorrhizal	Mutualists
ASV1034	Fungi	unidentified	unidentified	unidentified	unidentified	unidentified	unidentified	Unknown	Unknown
ASV1035	Fungi	unidentified	unidentified	unidentified	unidentified	unidentified	unidentified	Unknown	Unknown
ASV1036	Fungi	Ascomycota	Leotiomycetes	Helotiales	Dermateaceae	Mollisia	unidentified	Pathogen	Pathogen
ASV1039	Fungi	Basidiomycota	Agaricomycetes	Polyporales	Ganodermataceae	Ganoderma	unidentified	Pathogen	Pathogen
ASV1040	Fungi	Ascomycota	unidentified	unidentified	unidentified	unidentified	unidentified	Unknown	Unknown
ASV1043	Fungi	unidentified	unidentified	unidentified	unidentified	unidentified	unidentified	Unknown	Unknown
ASV1044	Fungi	unidentified	unidentified	unidentified	unidentified	unidentified	unidentified	Unknown	Unknown
ASV1045	Fungi	Ascomycota	unidentified	unidentified	unidentified	unidentified	unidentified	Unknown	Unknown
ASV1046	Fungi	Basidiomycota	Agaricomycetes	Agaricales	Hymenogastraceae	Naucoria	bohemica	Ectomycorrhizal	Mutualists
ASV1051	Fungi	Glomeromycota	Glomeromycetes	unidentified	unidentified	unidentified	unidentified	Unknown	Unknown
ASV1052	Fungi	Basidiomycota	Agaricomycetes	Agaricales	Hymenogastraceae	Naucoria	bohemica	Ectomycorrhizal	Mutualists
ASV1053	Fungi	unidentified	unidentified	unidentified	unidentified	unidentified	unidentified	Unknown	Unknown
ASV1055	Fungi	Basidiomycota	Agaricomycetes	Agaricales	Tricholomataceae	Mycena	unidentified	Litter saprotroph	Saprotroph
ASV1058	Fungi	Basidiomycota	Agaricomycetes	Agaricales	Hygrophoraceae	Cuphophyllus	borealis	Soil saprotroph	Saprotroph
ASV1059	Fungi	Ascomycota	Sordariomycetes	unidentified	unidentified	unidentified	unidentified	Unknown	Unknown
ASV1060	Fungi	Glomeromycota	Glomeromycetes	unidentified	unidentified	unidentified	unidentified	Unknown	Unknown
ASV1061	Fungi	Ascomycota	Pezizomycetes	Pezizales	Tuberaceae	Tuber	separans	Ectomycorrhizal	Mutualists
ASV1070	Fungi	Basidiomycota	Agaricomycetes	Agaricales	Hymenogastraceae	unidentified	unidentified	Unknown	Unknown
ASV1072	Fungi	unidentified	unidentified	unidentified	unidentified	unidentified	unidentified	Unknown	Unknown
ASV1073	Fungi	Ascomycota	Archaeorhizomycetes	Archaeorhizomycetales	Archaeorhizomycetaceae	Archaeorhizomyces	unidentified	Soil saprotroph	Saprotroph
ASV1074	Fungi	Ascomycota	Eurotiomycetes	Chaetothyriales	Herpotrichiellaceae	unidentified	unidentified	Unknown	Unknown
ASV1075	Fungi	Ascomycota	Sordariomycetes	Hypocreales	Bionectriaceae	Clonostachys	candelabrum	Wood saprotroph	Saprotroph
ASV1076	Fungi	Ascomycota	Eurotiomycetes	Eurotiales	Aspergillaceae	Penicillium	brunneoconidiatum	Unspecified saprotroph	Saprotroph
ASV1077	Fungi	Ascomycota	Archaeorhizomycetes	Archaeorhizomycetales	Archaeorhizomycetaceae	Archaeorhizomyces	unidentified	Soil saprotroph	Saprotroph
ASV1078	Fungi	unidentified	unidentified	unidentified	unidentified	unidentified	unidentified	Unknown	Unknown
ASV1079	Fungi	Ascomycota	Leotiomycetes	Helotiales	Leotiaceae	Leotia	lubrica	Ectomycorrhizal	Mutualists
ASV1080	Fungi	Ascomycota	unidentified	unidentified	unidentified	unidentified	unidentified	Unknown	Unknown
ASV1083	Fungi	Ascomycota	Sordariomycetes	Glomerellales	unidentified	unidentified	unidentified	Unknown	Unknown
ASV1085	Fungi	Ascomycota	Leotiomycetes	Helotiales	unidentified	unidentified	unidentified	Unknown	Unknown
ASV1086	Fungi	Ascomycota	unidentified	unidentified	unidentified	unidentified	unidentified	Unknown	Unknown
ASV1089	Fungi	Basidiomycota	Agaricomycetes	Agaricales	Tricholomataceae	Mycena	sanguinolenta	Litter saprotroph	Saprotroph
ASV1090	Fungi	Ascomycota	unidentified	unidentified	unidentified	unidentified	unidentified	Unknown	Unknown
ASV1091	Fungi	unidentified	unidentified	unidentified	unidentified	unidentified	unidentified	Unknown	Unknown
ASV1092	Fungi	unidentified	unidentified	unidentified	unidentified	unidentified	unidentified	Unknown	Unknown
ASV1093	Fungi	Basidiomycota	Agaricomycetes	Agaricales	Entolomataceae	Inocephalus	murrayi	Soil saprotroph	Saprotroph
ASV1094	Fungi	Basidiomycota	Agaricomycetes	Russulales	Russulaceae	Russula	unidentified	Ectomycorrhizal	Mutualists
ASV1095	Fungi	Basidiomycota	Agaricomycetes	Sebacinales	Sebacinaceae	Sebacina	dimitica	Ectomycorrhizal	Mutualists
ASV1100	Fungi	Basidiomycota	Agaricomycetes	Agaricales	Clavariaceae	Clavaria	falcata	Soil saprotroph	Saprotroph
ASV1105	Fungi	Ascomycota	Archaeorhizomycetes	Archaeorhizomycetales	Archaeorhizomycetaceae	Archaeorhizomyces	unidentified	Soil saprotroph	Saprotroph
ASV1106	Fungi	Ascomycota	Leotiomycetes	Helotiales	Helotiales_fam_Incertae_sedis	Cadophora	orchidicola	Litter saprotroph	Saprotroph
ASV1107	Fungi	Glomeromycota	unidentified	unidentified	unidentified	unidentified	unidentified	Unknown	Unknown
ASV1108	Fungi	Ascomycota	Sordariomycetes	Xylariales	Xylariales_fam_Incertae_sedis	Fusidium	unidentified	Unspecified saprotroph	Saprotroph
ASV1109	Fungi	Glomeromycota	Glomeromycetes	Glomerales	Glomeraceae	Glomus	unidentified	Arbuscular mycorrhizal	Mutualists
ASV1112	Fungi	Basidiomycota	Agaricomycetes	Agaricales	Entolomataceae	Nolanea	unidentified	Soil saprotroph	Saprotroph
ASV1117	Fungi	Basidiomycota	Agaricomycetes	Agaricales	Hygrophoraceae	Hygrocybe	flavescens	Soil saprotroph	Saprotroph
ASV1118	Fungi	Ascomycota	Archaeorhizomycetes	Archaeorhizomycetales	Archaeorhizomycetaceae	Archaeorhizomyces	unidentified	Soil saprotroph	Saprotroph
ASV1119	Fungi	Basidiomycota	Agaricomycetes	Agaricales	Clavariaceae	Ramariopsis	unidentified	Soil saprotroph	Saprotroph
ASV1120	Fungi	Basidiomycota	Agaricomycetes	Sebacinales	Sebacinaceae	Sebacina	unidentified	Ectomycorrhizal	Mutualists
ASV1126	Fungi	Ascomycota	Eurotiomycetes	Chaetothyriales	Herpotrichiellaceae	unidentified	unidentified	Unknown	Unknown
ASV1132	Fungi	Basidiomycota	Agaricomycetes	Agaricales	Strophariaceae	Galerina	fibrillosa	Wood saprotroph	Saprotroph
ASV1133	Fungi	Basidiomycota	Agaricomycetes	Thelephorales	Thelephoraceae	unidentified	unidentified	Unknown	Unknown
ASV1134	Fungi	Basidiomycota	Agaricomycetes	Agaricales	Hygrophoraceae	Hygrocybe	miniata	Soil saprotroph	Saprotroph
ASV1135	Fungi	Basidiomycota	Agaricomycetes	Sebacinales	Sebacinaceae	Sebacina	unidentified	Ectomycorrhizal	Mutualists
ASV1136	Fungi	Basidiomycota	Agaricomycetes	Auriculariales	Exidiaceae	Basidiodendron	unidentified	Wood saprotroph	Saprotroph
ASV1137	Fungi	Basidiomycota	Agaricomycetes	Agaricales	Entolomataceae	Entoloma	alboumbonatum	Soil saprotroph	Saprotroph
ASV1138	Fungi	Ascomycota	Leotiomycetes	Helotiales	Helotiaceae	Hymenoscyphus	immutabilis	Litter saprotroph	Saprotroph
ASV1140	Fungi	Basidiomycota	Agaricomycetes	Agaricales	Cortinariaceae	Cortinarius	unidentified	Ectomycorrhizal	Mutualists
ASV1141	Fungi	Ascomycota	Leotiomycetes	Helotiales	Dermateaceae	unidentified	unidentified	Unknown	Unknown
ASV1142	Fungi	Ascomycota	unidentified	unidentified	unidentified	unidentified	unidentified	Unknown	Unknown
ASV1144	Fungi	Ascomycota	Dothideomycetes	unidentified	unidentified	unidentified	unidentified	Unknown	Unknown
ASV1145	Fungi	Ascomycota	Leotiomycetes	Helotiales	unidentified	unidentified	unidentified	Unknown	Unknown
ASV1146	Fungi	Basidiomycota	Agaricomycetes	Sebacinales	Sebacinaceae	Sebacina	unidentified	Ectomycorrhizal	Mutualists
ASV1148	Fungi	Ascomycota	Leotiomycetes	Helotiales	Hyaloscyphaceae	Hyaloscypha	vraolstadiae	Litter saprotroph	Saprotroph
ASV1153	Fungi	Mortierellomycota	Mortierellomycetes	Mortierellales	Mortierellaceae	Mortierella	camargensis	Soil saprotroph	Saprotroph
ASV1154	Fungi	unidentified	unidentified	unidentified	unidentified	unidentified	unidentified	Unknown	Unknown
ASV1155	Fungi	Glomeromycota	Glomeromycetes	Glomerales	Glomeraceae	Rhizophagus	unidentified	Arbuscular mycorrhizal	Mutualists
ASV1158	Fungi	Ascomycota	Leotiomycetes	Helotiales	Hyaloscyphaceae	Austropezia	unidentified	Unknown	Unknown
ASV1160	Fungi	unidentified	unidentified	unidentified	unidentified	unidentified	unidentified	Unknown	Unknown
ASV1162	Fungi	Ascomycota	Leotiomycetes	Helotiales	Hyaloscyphaceae	unidentified	unidentified	Unknown	Unknown
ASV1164	Fungi	Ascomycota	Archaeorhizomycetes	Archaeorhizomycetales	Archaeorhizomycetaceae	Archaeorhizomyces	unidentified	Soil saprotroph	Saprotroph
ASV1165	Fungi	Rozellomycota	Rozellomycotina_cls_Incertae_sedis	GS11	unidentified	unidentified	unidentified	Unknown	Unknown
ASV1166	Fungi	Basidiomycota	Agaricomycetes	Russulales	Russulaceae	Russula	persicina	Ectomycorrhizal	Mutualists
ASV1167	Fungi	Ascomycota	Leotiomycetes	Helotiales	Dermateaceae	Pezicula	unidentified	Unknown	Unknown
ASV1168	Fungi	Basidiomycota	Agaricomycetes	Sebacinales	Sebacinaceae	Sebacina	unidentified	Ectomycorrhizal	Mutualists
ASV1173	Fungi	Ascomycota	Leotiomycetes	unidentified	unidentified	unidentified	unidentified	Unknown	Unknown
ASV1179	Fungi	unidentified	unidentified	unidentified	unidentified	unidentified	unidentified	Unknown	Unknown
ASV1180	Fungi	Basidiomycota	Agaricomycetes	Agaricales	Tricholomataceae	Mycena	zephirus	Litter saprotroph	Saprotroph
ASV1181	Fungi	Basidiomycota	Agaricomycetes	Russulales	Russulaceae	Russula	delica	Ectomycorrhizal	Mutualists
ASV1182	Fungi	Basidiomycota	Agaricomycetes	Agaricales	Hydnangiaceae	Laccaria	unidentified	Ectomycorrhizal	Mutualists
ASV1183	Fungi	Ascomycota	unidentified	unidentified	unidentified	unidentified	unidentified	Unknown	Unknown
ASV1188	Fungi	Ascomycota	Archaeorhizomycetes	Archaeorhizomycetales	Archaeorhizomycetaceae	Archaeorhizomyces	unidentified	Soil saprotroph	Saprotroph
ASV1189	Fungi	Basidiomycota	Agaricomycetes	Sebacinales	Sebacinaceae	Sebacina	unidentified	Ectomycorrhizal	Mutualists
ASV1190	Fungi	Ascomycota	Leotiomycetes	Helotiales	Helotiales_fam_Incertae_sedis	Leohumicola	terminalis	Unknown	Unknown
ASV1191	Fungi	Ascomycota	Sordariomycetes	Hypocreales	Nectriaceae	Ilyonectria	unidentified	Pathogen	Pathogen
ASV1192	Fungi	Ascomycota	Leotiomycetes	Helotiales	unidentified	unidentified	unidentified	Unknown	Unknown
ASV1193	Fungi	Ascomycota	Archaeorhizomycetes	Archaeorhizomycetales	Archaeorhizomycetaceae	Archaeorhizomyces	unidentified	Soil saprotroph	Saprotroph
ASV1194	Fungi	Basidiomycota	Agaricomycetes	Agaricales	Strophariaceae	Galerina	fibrillosa	Wood saprotroph	Saprotroph
ASV1198	Fungi	Ascomycota	unidentified	unidentified	unidentified	unidentified	unidentified	Unknown	Unknown
ASV1200	Fungi	Basidiomycota	Agaricomycetes	Cantharellales	Ceratobasidiaceae	unidentified	unidentified	Unknown	Unknown
ASV1201	Fungi	Ascomycota	Leotiomycetes	Helotiales	Tricladiaceae	unidentified	unidentified	Unknown	Unknown
ASV1207	Fungi	Basidiomycota	Agaricomycetes	Agaricales	Tricholomataceae	unidentified	unidentified	Unknown	Unknown
ASV1208	Fungi	Ascomycota	Leotiomycetes	unidentified	unidentified	unidentified	unidentified	Unknown	Unknown
ASV1209	Fungi	Basidiomycota	Agaricomycetes	Agaricales	Cortinariaceae	Cortinarius	unidentified	Ectomycorrhizal	Mutualists
ASV1210	Fungi	Ascomycota	Leotiomycetes	Helotiales	unidentified	unidentified	unidentified	Unknown	Unknown
ASV1211	Fungi	Basidiomycota	Agaricomycetes	Russulales	Russulaceae	Lactarius	unidentified	Ectomycorrhizal	Mutualists
ASV1212	Fungi	Basidiomycota	Tremellomycetes	unidentified	unidentified	unidentified	unidentified	Unknown	Unknown
ASV1213	Fungi	Ascomycota	Leotiomycetes	Helotiales	Hyaloscyphaceae	unidentified	unidentified	Unknown	Unknown
ASV1214	Fungi	unidentified	unidentified	unidentified	unidentified	unidentified	unidentified	Unknown	Unknown
ASV1221	Fungi	Ascomycota	Leotiomycetes	Helotiales	Hyaloscyphaceae	Austropezia	unidentified	Unknown	Unknown
ASV1230	Fungi	Ascomycota	Leotiomycetes	Helotiales	Hyaloscyphaceae	unidentified	unidentified	Unknown	Unknown
ASV1231	Fungi	Ascomycota	Archaeorhizomycetes	Archaeorhizomycetales	Archaeorhizomycetaceae	Archaeorhizomyces	unidentified	Soil saprotroph	Saprotroph
ASV1232	Fungi	Ascomycota	unidentified	unidentified	unidentified	unidentified	unidentified	Unknown	Unknown
ASV1233	Fungi	Basidiomycota	Agaricomycetes	Agaricales	Tricholomataceae	Mycena	unidentified	Litter saprotroph	Saprotroph
ASV1234	Fungi	Ascomycota	unidentified	unidentified	unidentified	unidentified	unidentified	Unknown	Unknown
ASV1235	Fungi	Basidiomycota	Agaricomycetes	Agaricales	Tricholomataceae	Mycena	leptocephala	Litter saprotroph	Saprotroph
ASV1241	Fungi	Ascomycota	unidentified	unidentified	unidentified	unidentified	unidentified	Unknown	Unknown
ASV1243	Fungi	unidentified	unidentified	unidentified	unidentified	unidentified	unidentified	Unknown	Unknown
ASV1245	Fungi	unidentified	unidentified	unidentified	unidentified	unidentified	unidentified	Unknown	Unknown
ASV1246	Fungi	Ascomycota	unidentified	unidentified	unidentified	unidentified	unidentified	Unknown	Unknown
ASV1247	Fungi	Rozellomycota	unidentified	unidentified	unidentified	unidentified	unidentified	Unknown	Unknown
ASV1248	Fungi	Glomeromycota	unidentified	unidentified	unidentified	unidentified	unidentified	Unknown	Unknown
ASV1249	Fungi	Basidiomycota	Agaricomycetes	Sebacinales	Sebacinaceae	Sebacina	unidentified	Ectomycorrhizal	Mutualists
ASV1250	Fungi	Glomeromycota	Glomeromycetes	Glomerales	Glomeraceae	unidentified	unidentified	Unknown	Unknown
ASV1253	Fungi	unidentified	unidentified	unidentified	unidentified	unidentified	unidentified	Unknown	Unknown
ASV1259	Fungi	Ascomycota	Sordariomycetes	Chaetosphaeriales	Chaetosphaeriaceae	unidentified	unidentified	Unknown	Unknown
ASV1260	Fungi	Glomeromycota	unidentified	unidentified	unidentified	unidentified	unidentified	Unknown	Unknown
ASV1261	Fungi	Rozellomycota	unidentified	unidentified	unidentified	unidentified	unidentified	Unknown	Unknown
ASV1262	Fungi	Ascomycota	Leotiomycetes	Helotiales	Hyaloscyphaceae	Hyaloscypha	bicolor	Litter saprotroph	Saprotroph
ASV1263	Fungi	unidentified	unidentified	unidentified	unidentified	unidentified	unidentified	Unknown	Unknown
ASV1264	Fungi	Basidiomycota	Agaricomycetes	Agaricales	Strophariaceae	Galerina	calyptrata	Wood saprotroph	Saprotroph
ASV1265	Fungi	unidentified	unidentified	unidentified	unidentified	unidentified	unidentified	Unknown	Unknown
ASV1266	Fungi	Basidiomycota	Agaricomycetes	Agaricales	Strophariaceae	Galerina	lacustris	Wood saprotroph	Saprotroph
ASV1267	Fungi	Mortierellomycota	Mortierellomycetes	Mortierellales	Mortierellaceae	Mortierella	unidentified	Soil saprotroph	Saprotroph
ASV1268	Fungi	Glomeromycota	unidentified	unidentified	unidentified	unidentified	unidentified	Unknown	Unknown
ASV1277	Fungi	Ascomycota	Sordariomycetes	Hypocreales	Nectriaceae	Cylindrodendrum	hubeiense	Pathogen	Pathogen
ASV1280	Fungi	Ascomycota	Eurotiomycetes	Chaetothyriales	Herpotrichiellaceae	Cladophialophora	unidentified	Soil saprotroph	Saprotroph
ASV1282	Fungi	Mortierellomycota	Mortierellomycetes	Mortierellales	Mortierellaceae	Mortierella	minutissima	Soil saprotroph	Saprotroph
ASV1284	Fungi	Ascomycota	Leotiomycetes	Helotiales	Hyaloscyphaceae	Hyaloscypha	bicolor	Litter saprotroph	Saprotroph
ASV1285	Fungi	Ascomycota	Sordariomycetes	unidentified	unidentified	unidentified	unidentified	Unknown	Unknown
ASV1286	Fungi	Ascomycota	Leotiomycetes	Helotiales	unidentified	unidentified	unidentified	Unknown	Unknown
ASV1287	Fungi	Ascomycota	Leotiomycetes	Helotiales	Vibrisseaceae	Phialocephala	fortinii	Soil saprotroph	Saprotroph
ASV1288	Fungi	Basidiomycota	Agaricomycetes	Agaricales	Cortinariaceae	Cortinarius	unidentified	Ectomycorrhizal	Mutualists
ASV1289	Fungi	Basidiomycota	Agaricomycetes	Sebacinales	Sebacinaceae	Sebacina	unidentified	Ectomycorrhizal	Mutualists
ASV1290	Fungi	Basidiomycota	Agaricomycetes	Sebacinales	Sebacinaceae	Sebacina	unidentified	Ectomycorrhizal	Mutualists
ASV1291	Fungi	Basidiomycota	Agaricomycetes	Russulales	Russulaceae	Lactarius	tabidus	Ectomycorrhizal	Mutualists
ASV1292	Fungi	Basidiomycota	Agaricomycetes	Agaricales	Tricholomataceae	Mycena	sanguinolenta	Litter saprotroph	Saprotroph
ASV1305	Fungi	unidentified	unidentified	unidentified	unidentified	unidentified	unidentified	Unknown	Unknown
ASV1306	Fungi	Basidiomycota	Agaricomycetes	Agaricales	Hymenogastraceae	Naucoria	bohemica	Ectomycorrhizal	Mutualists
ASV1307	Fungi	Basidiomycota	Agaricomycetes	Sebacinales	Sebacinaceae	Sebacina	unidentified	Ectomycorrhizal	Mutualists
ASV1308	Fungi	Ascomycota	Leotiomycetes	Helotiales	Hyaloscyphaceae	Hyaloscypha	bicolor	Litter saprotroph	Saprotroph
ASV1309	Fungi	Ascomycota	Leotiomycetes	Helotiales	Vibrisseaceae	Phialocephala	sphaeroides	Soil saprotroph	Saprotroph
ASV1310	Fungi	unidentified	unidentified	unidentified	unidentified	unidentified	unidentified	Unknown	Unknown
ASV1311	Fungi	Basidiomycota	Agaricomycetes	Russulales	Russulaceae	Russula	adulterina	Ectomycorrhizal	Mutualists
ASV1312	Fungi	Ascomycota	Leotiomycetes	Helotiales	Vibrisseaceae	Phialocephala	unidentified	Soil saprotroph	Saprotroph
ASV1313	Fungi	Ascomycota	unidentified	unidentified	unidentified	unidentified	unidentified	Unknown	Unknown
ASV1314	Fungi	Ascomycota	Leotiomycetes	unidentified	unidentified	unidentified	unidentified	Unknown	Unknown
ASV1315	Fungi	unidentified	unidentified	unidentified	unidentified	unidentified	unidentified	Unknown	Unknown
ASV1325	Fungi	unidentified	unidentified	unidentified	unidentified	unidentified	unidentified	Unknown	Unknown
ASV1326	Fungi	Ascomycota	Sordariomycetes	Myrmecridiales	Myrmecridiales_fam_Incertae_sedis	Atractospora	unidentified	Wood saprotroph	Saprotroph
ASV1327	Fungi	Basidiomycota	Agaricomycetes	Agaricales	Strophariaceae	Galerina	fibrillosa	Wood saprotroph	Saprotroph
ASV1328	Fungi	Ascomycota	Leotiomycetes	Helotiales	Hyaloscyphaceae	Hyaloscypha	bicolor	Litter saprotroph	Saprotroph
ASV1329	Fungi	Glomeromycota	Glomeromycetes	Glomerales	Glomeraceae	Rhizophagus	unidentified	Arbuscular mycorrhizal	Mutualists
ASV1336	Fungi	Ascomycota	unidentified	unidentified	unidentified	unidentified	unidentified	Unknown	Unknown
ASV1337	Fungi	Ascomycota	unidentified	unidentified	unidentified	unidentified	unidentified	Unknown	Unknown
ASV1338	Fungi	Ascomycota	unidentified	unidentified	unidentified	unidentified	unidentified	Unknown	Unknown
ASV1339	Fungi	Ascomycota	unidentified	unidentified	unidentified	unidentified	unidentified	Unknown	Unknown
ASV1340	Fungi	Ascomycota	Archaeorhizomycetes	Archaeorhizomycetales	Archaeorhizomycetaceae	Archaeorhizomyces	unidentified	Soil saprotroph	Saprotroph
ASV1341	Fungi	Ascomycota	Leotiomycetes	Helotiales	Hyaloscyphaceae	unidentified	unidentified	Unknown	Unknown
ASV1342	Fungi	Basidiomycota	Agaricomycetes	Agaricales	unidentified	unidentified	unidentified	Unknown	Unknown
ASV1345	Fungi	Glomeromycota	unidentified	unidentified	unidentified	unidentified	unidentified	Unknown	Unknown
ASV1347	Fungi	Ascomycota	Eurotiomycetes	Chaetothyriales	Herpotrichiellaceae	Cladophialophora	chaetospira	Soil saprotroph	Saprotroph
ASV1348	Fungi	Basidiomycota	unidentified	unidentified	unidentified	unidentified	unidentified	Unknown	Unknown
ASV1349	Fungi	Ascomycota	Leotiomycetes	Helotiales	Dermateaceae	Pseudofabraea	citricarpa	Unknown	Unknown
ASV1350	Fungi	Ascomycota	Leotiomycetes	Helotiales	Vibrisseaceae	unidentified	unidentified	Unknown	Unknown
ASV1351	Fungi	Ascomycota	Leotiomycetes	Helotiales	Helotiaceae	Hymenoscyphus	unidentified	Litter saprotroph	Saprotroph
ASV1359	Fungi	Mortierellomycota	Mortierellomycetes	Mortierellales	Mortierellaceae	Mortierella	parvispora	Soil saprotroph	Saprotroph
ASV1369	Fungi	Ascomycota	Leotiomycetes	Helotiales	Leotiaceae	unidentified	unidentified	Unknown	Unknown
ASV1371	Fungi	Ascomycota	unidentified	unidentified	unidentified	unidentified	unidentified	Unknown	Unknown
ASV1372	Fungi	Ascomycota	Geoglossomycetes	Geoglossales	Geoglossaceae	Geoglossum	simile	Unknown	Unknown
ASV1373	Fungi	Basidiomycota	Agaricomycetes	Russulales	Russulaceae	Lactarius	necator	Ectomycorrhizal	Mutualists
ASV1374	Fungi	Basidiomycota	Tremellomycetes	Tremellales	Tremellaceae	Tremella	unidentified	Mycoparasite	Other
ASV1375	Fungi	unidentified	unidentified	unidentified	unidentified	unidentified	unidentified	Unknown	Unknown
ASV1376	Fungi	Ascomycota	Eurotiomycetes	Chaetothyriales	Herpotrichiellaceae	unidentified	unidentified	Unknown	Unknown
ASV1377	Fungi	Ascomycota	Leotiomycetes	Helotiales	Hyaloscyphaceae	Hyaloscypha	unidentified	Litter saprotroph	Saprotroph
ASV1388	Fungi	Ascomycota	Archaeorhizomycetes	Archaeorhizomycetales	Archaeorhizomycetaceae	Archaeorhizomyces	unidentified	Soil saprotroph	Saprotroph
ASV1389	Fungi	Ascomycota	Leotiomycetes	Helotiales	Helotiaceae	Cudoniella	unidentified	Litter saprotroph	Saprotroph
ASV1390	Fungi	Basidiomycota	unidentified	unidentified	unidentified	unidentified	unidentified	Unknown	Unknown
ASV1391	Fungi	Basidiomycota	Agaricomycetes	Agaricales	Tricholomataceae	Mycena	leptocephala	Litter saprotroph	Saprotroph
ASV1392	Fungi	Ascomycota	Pezizomycotina_cls_Incertae_sedis	Pezizomycotina_ord_Incertae_sedis	Pezizomycotina_fam_Incertae_sedis	Obeliospora	unidentified	Litter saprotroph	Saprotroph
ASV1393	Fungi	Ascomycota	Leotiomycetes	Helotiales	Helotiaceae	Scytalidium	unidentified	Unknown	Unknown
ASV1394	Fungi	Rozellomycota	unidentified	unidentified	unidentified	unidentified	unidentified	Unknown	Unknown
ASV1395	Fungi	Ascomycota	unidentified	unidentified	unidentified	unidentified	unidentified	Unknown	Unknown
ASV1396	Fungi	Ascomycota	Leotiomycetes	Helotiales	Myxotrichaceae	Oidiodendron	maius	Unknown	Unknown
ASV1397	Fungi	Ascomycota	Leotiomycetes	Helotiales	Hyaloscyphaceae	Hyaloscypha	unidentified	Litter saprotroph	Saprotroph
ASV1398	Fungi	Basidiomycota	Agaricomycetes	Sebacinales	Sebacinaceae	Sebacina	unidentified	Ectomycorrhizal	Mutualists
ASV1402	Fungi	Ascomycota	Leotiomycetes	Helotiales	Helotiales_fam_Incertae_sedis	Chalara	hyalocuspica	Unknown	Unknown
ASV1415	Fungi	Basidiomycota	Agaricomycetes	Agaricales	Clavariaceae	Clavaria	unidentified	Soil saprotroph	Saprotroph
ASV1421	Fungi	Ascomycota	Sordariomycetes	Hypocreales	Clavicipitaceae	Metarhizium	carneum	Animal parasite	Other
ASV1424	Fungi	Basidiomycota	unidentified	unidentified	unidentified	unidentified	unidentified	Unknown	Unknown
ASV1425	Fungi	Ascomycota	Leotiomycetes	Helotiales	Hyaloscyphaceae	Gyoerffyella	entomobryoides	Litter saprotroph	Saprotroph
ASV1426	Fungi	Ascomycota	Orbiliomycetes	Orbiliales	Orbiliales_fam_Incertae_sedis	Tridentaria	implicans	Wood saprotroph	Saprotroph
ASV1427	Fungi	Basidiomycota	Agaricomycetes	Sebacinales	Sebacinaceae	Sebacina	unidentified	Ectomycorrhizal	Mutualists
ASV1439	Fungi	Ascomycota	Saccharomycetes	unidentified	unidentified	unidentified	unidentified	Unknown	Unknown
ASV1442	Fungi	Basidiomycota	Agaricomycetes	Trechisporales	Hydnodontaceae	Trechispora	subhelvetica	Wood saprotroph	Saprotroph
ASV1443	Fungi	Ascomycota	Leotiomycetes	Helotiales	Hyaloscyphaceae	Polydesmia	fructicola	Unknown	Unknown
ASV1444	Fungi	Ascomycota	Sordariomycetes	Sordariales	Cephalothecaceae	Cephalotheca	unidentified	Mycoparasite	Other
ASV1445	Fungi	Basidiomycota	Agaricomycetes	Sebacinales	unidentified	unidentified	unidentified	Unknown	Unknown
ASV1446	Fungi	unidentified	unidentified	unidentified	unidentified	unidentified	unidentified	Unknown	Unknown
ASV1447	Fungi	Mortierellomycota	Mortierellomycetes	Mortierellales	Mortierellaceae	Mortierella	unidentified	Soil saprotroph	Saprotroph
ASV1448	Fungi	Basidiomycota	Agaricomycetes	Sebacinales	Sebacinaceae	Sebacina	unidentified	Ectomycorrhizal	Mutualists
ASV1449	Fungi	Basidiomycota	Agaricomycetes	Agaricales	Inocybaceae	Inocybe	assimilata	Ectomycorrhizal	Mutualists
ASV1450	Fungi	Basidiomycota	Agaricomycetes	Cantharellales	Clavulinaceae	unidentified	unidentified	Unknown	Unknown
ASV1451	Fungi	Ascomycota	Sordariomycetes	Hypocreales	Clavicipitaceae	Metarhizium	carneum	Animal parasite	Other
ASV1452	Fungi	Ascomycota	Leotiomycetes	Helotiales	unidentified	unidentified	unidentified	Unknown	Unknown
ASV1453	Fungi	Basidiomycota	Agaricomycetes	Sebacinales	Sebacinaceae	Sebacina	unidentified	Ectomycorrhizal	Mutualists
ASV1474	Fungi	Ascomycota	Pezizomycetes	Pezizales	Tuberaceae	Tuber	separans	Ectomycorrhizal	Mutualists
ASV1475	Fungi	Basidiomycota	Agaricomycetes	Sebacinales	Sebacinaceae	Sebacina	unidentified	Ectomycorrhizal	Mutualists
ASV1476	Fungi	Ascomycota	unidentified	unidentified	unidentified	unidentified	unidentified	Unknown	Unknown
ASV1477	Fungi	Basidiomycota	Agaricomycetes	Agaricales	Tricholomataceae	Mycena	deformis	Litter saprotroph	Saprotroph
ASV1478	Fungi	Basidiomycota	Agaricomycetes	Agaricales	Hygrophoraceae	Hygrocybe	miniata	Unknown	Unknown
ASV1479	Fungi	unidentified	unidentified	unidentified	unidentified	unidentified	unidentified	Unknown	Unknown
ASV1480	Fungi	Basidiomycota	Agaricomycetes	Trechisporales	Hydnodontaceae	Luellia	unidentified	Wood saprotroph	Saprotroph
ASV1481	Fungi	Ascomycota	Leotiomycetes	Helotiales	Hyaloscyphaceae	Hyaloscypha	unidentified	Litter saprotroph	Saprotroph
ASV1482	Fungi	Ascomycota	unidentified	unidentified	unidentified	unidentified	unidentified	Unknown	Unknown
ASV1483	Fungi	Ascomycota	Leotiomycetes	Helotiales	Vibrisseaceae	Phialocephala	fortinii	Soil saprotroph	Saprotroph
ASV1484	Fungi	Basidiomycota	Agaricomycetes	Agaricales	unidentified	unidentified	unidentified	Unknown	Unknown
ASV1485	Fungi	Glomeromycota	Glomeromycetes	unidentified	unidentified	unidentified	unidentified	Unknown	Unknown
ASV1486	Fungi	Basidiomycota	Agaricomycetes	Agaricales	Inocybaceae	Inocybe	unidentified	Ectomycorrhizal	Mutualists
ASV1487	Fungi	Basidiomycota	Agaricomycetes	Sebacinales	Sebacinaceae	Sebacina	unidentified	Ectomycorrhizal	Mutualists
ASV1488	Fungi	unidentified	unidentified	unidentified	unidentified	unidentified	unidentified	Unknown	Unknown
ASV1506	Fungi	Ascomycota	unidentified	unidentified	unidentified	unidentified	unidentified	Unknown	Unknown
ASV1507	Fungi	Ascomycota	Archaeorhizomycetes	unidentified	unidentified	unidentified	unidentified	Unknown	Unknown
ASV1508	Fungi	Basidiomycota	Agaricomycetes	Thelephorales	Thelephoraceae	unidentified	unidentified	Unknown	Unknown
ASV1509	Fungi	unidentified	unidentified	unidentified	unidentified	unidentified	unidentified	Unknown	Unknown
ASV1510	Fungi	Ascomycota	Leotiomycetes	Helotiales	Helotiaceae	unidentified	unidentified	Unknown	Unknown
ASV1511	Fungi	Basidiomycota	Agaricomycetes	Agaricales	Hygrophoraceae	Hygrocybe	chlorophana	Unknown	Unknown
ASV1512	Fungi	Glomeromycota	Glomeromycetes	unidentified	unidentified	unidentified	unidentified	Unknown	Unknown
ASV1513	Fungi	Ascomycota	unidentified	unidentified	unidentified	unidentified	unidentified	Unknown	Unknown
ASV1514	Fungi	Basidiomycota	Agaricomycetes	Auriculariales	Exidiaceae	unidentified	unidentified	Unknown	Unknown
ASV1515	Fungi	Glomeromycota	Glomeromycetes	Glomerales	Glomeraceae	unidentified	unidentified	Unknown	Unknown
ASV1516	Fungi	Basidiomycota	Agaricomycetes	Sebacinales	Sebacinaceae	Sebacina	unidentified	Ectomycorrhizal	Mutualists
ASV1517	Fungi	Basidiomycota	Agaricomycetes	Agaricales	Cortinariaceae	Cortinarius	unidentified	Ectomycorrhizal	Mutualists
ASV1518	Fungi	Basidiomycota	Agaricomycetes	Agaricales	Hydnangiaceae	Laccaria	unidentified	Ectomycorrhizal	Mutualists
ASV1519	Fungi	Ascomycota	Leotiomycetes	Helotiales	Helotiales_fam_Incertae_sedis	Leohumicola	terminalis	Unknown	Unknown
ASV1523	Fungi	Basidiomycota	Agaricomycetes	Hymenochaetales	unidentified	unidentified	unidentified	Unknown	Unknown
ASV1526	Fungi	Ascomycota	Sordariomycetes	Hypocreales	Clavicipitaceae	Metapochonia	unidentified	Animal parasite	Other
ASV1536	Fungi	Basidiomycota	Agaricomycetes	Hymenochaetales	unidentified	unidentified	unidentified	Unknown	Unknown
ASV1544	Fungi	Ascomycota	Lecanoromycetes	unidentified	unidentified	unidentified	unidentified	Unknown	Unknown
ASV1545	Fungi	Ascomycota	unidentified	unidentified	unidentified	unidentified	unidentified	Unknown	Unknown
ASV1546	Fungi	Basidiomycota	Agaricomycetes	Cantharellales	Botryobasidiaceae	Botryobasidium	conspersum	Wood saprotroph	Saprotroph
ASV1547	Fungi	Ascomycota	unidentified	unidentified	unidentified	unidentified	unidentified	Unknown	Unknown
ASV1548	Fungi	Ascomycota	Lecanoromycetes	unidentified	unidentified	unidentified	unidentified	Unknown	Unknown
ASV1549	Fungi	Rozellomycota	unidentified	unidentified	unidentified	unidentified	unidentified	Unknown	Unknown
ASV1550	Fungi	Basidiomycota	Agaricomycetes	Atheliales	Pilodermataceae	Piloderma	sphaerosporum	Ectomycorrhizal	Mutualists
ASV1551	Fungi	Ascomycota	Eurotiomycetes	Chaetothyriales	Herpotrichiellaceae	Cladophialophora	chaetospira	Soil saprotroph	Saprotroph
ASV1552	Fungi	Ascomycota	Leotiomycetes	unidentified	unidentified	unidentified	unidentified	Unknown	Unknown
ASV1553	Fungi	Ascomycota	Leotiomycetes	Helotiales	unidentified	unidentified	unidentified	Unknown	Unknown
ASV1554	Fungi	Ascomycota	unidentified	unidentified	unidentified	unidentified	unidentified	Unknown	Unknown
ASV1555	Fungi	Ascomycota	Leotiomycetes	Helotiales	Leotiaceae	unidentified	unidentified	Unknown	Unknown
ASV1556	Fungi	Ascomycota	Leotiomycetes	Helotiales	Dermateaceae	Mollisia	unidentified	Pathogen	Pathogen
ASV1557	Fungi	Glomeromycota	Archaeosporomycetes	Archaeosporales	unidentified	unidentified	unidentified	Unknown	Unknown
ASV1565	Fungi	Ascomycota	Dothideomycetes	Venturiales	Venturiaceae	Sympodiella	quercina	Unknown	Unknown
ASV1566	Fungi	Ascomycota	Sordariomycetes	unidentified	unidentified	unidentified	unidentified	Unknown	Unknown
ASV1584	Fungi	Ascomycota	Leotiomycetes	Helotiales	Tricladiaceae	unidentified	unidentified	Unknown	Unknown
ASV1585	Fungi	Ascomycota	unidentified	unidentified	unidentified	unidentified	unidentified	Unknown	Unknown
ASV1586	Fungi	Basidiomycota	Agaricomycetes	Auriculariales	Exidiaceae	Basidiodendron	unidentified	Wood saprotroph	Saprotroph
ASV1587	Fungi	Ascomycota	unidentified	unidentified	unidentified	unidentified	unidentified	Unknown	Unknown
ASV1588	Fungi	Ascomycota	Sordariomycetes	unidentified	unidentified	unidentified	unidentified	Unknown	Unknown
ASV1589	Fungi	Ascomycota	Dothideomycetes	Pleosporales	Melanommataceae	Camposporium	antennatum	Wood saprotroph	Saprotroph
ASV1590	Fungi	Basidiomycota	Agaricomycetes	Thelephorales	Thelephoraceae	Pseudotomentella	unidentified	Ectomycorrhizal	Mutualists
ASV1591	Fungi	Ascomycota	Leotiomycetes	Helotiales	unidentified	unidentified	unidentified	Unknown	Unknown
ASV1592	Fungi	Ascomycota	Sordariomycetes	Sordariales	Helminthosphaeriaceae	Endophragmiella	dimorphospora	Wood saprotroph	Saprotroph
ASV1593	Fungi	Ascomycota	Leotiomycetes	Helotiales	Helotiaceae	unidentified	unidentified	Unknown	Unknown
ASV1594	Fungi	unidentified	unidentified	unidentified	unidentified	unidentified	unidentified	Unknown	Unknown
ASV1595	Fungi	Ascomycota	Leotiomycetes	Helotiales	Leotiaceae	Leotia	lubrica	Ectomycorrhizal	Mutualists
ASV1631	Fungi	unidentified	unidentified	unidentified	unidentified	unidentified	unidentified	Unknown	Unknown
ASV1632	Fungi	Ascomycota	unidentified	unidentified	unidentified	unidentified	unidentified	Unknown	Unknown
ASV1633	Fungi	Ascomycota	unidentified	unidentified	unidentified	unidentified	unidentified	Unknown	Unknown
ASV1634	Fungi	Ascomycota	unidentified	unidentified	unidentified	unidentified	unidentified	Unknown	Unknown
ASV1635	Fungi	Basidiomycota	Agaricomycetes	Auriculariales	Hyaloriaceae	unidentified	unidentified	Unknown	Unknown
ASV1636	Fungi	unidentified	unidentified	unidentified	unidentified	unidentified	unidentified	Unknown	Unknown
ASV1637	Fungi	Basidiomycota	Agaricomycetes	Thelephorales	Thelephoraceae	Tomentella	unidentified	Ectomycorrhizal	Mutualists
ASV1638	Fungi	Ascomycota	unidentified	unidentified	unidentified	unidentified	unidentified	Unknown	Unknown
ASV1639	Fungi	Glomeromycota	Glomeromycetes	unidentified	unidentified	unidentified	unidentified	Unknown	Unknown
ASV1678	Fungi	Ascomycota	Sordariomycetes	Sordariales	unidentified	unidentified	unidentified	Unknown	Unknown
ASV1679	Fungi	unidentified	unidentified	unidentified	unidentified	unidentified	unidentified	Unknown	Unknown
ASV1680	Fungi	Ascomycota	Pezizomycetes	Pezizales	Tuberaceae	Tuber	separans	Ectomycorrhizal	Mutualists
ASV1681	Fungi	unidentified	unidentified	unidentified	unidentified	unidentified	unidentified	Unknown	Unknown
ASV1682	Fungi	Ascomycota	Leotiomycetes	Helotiales	unidentified	unidentified	unidentified	Unknown	Unknown
ASV1683	Fungi	Ascomycota	unidentified	unidentified	unidentified	unidentified	unidentified	Unknown	Unknown
ASV1684	Fungi	Ascomycota	Sordariomycetes	Sordariales	Cephalothecaceae	Cephalotheca	unidentified	Mycoparasite	Other
ASV1685	Fungi	Basidiomycota	Microbotryomycetes	Leucosporidiales	unidentified	unidentified	unidentified	Unknown	Unknown
ASV1686	Fungi	Basidiomycota	Agaricomycetes	Agaricales	Entolomataceae	Entoloma	unidentified	Soil saprotroph	Saprotroph
ASV1687	Fungi	Glomeromycota	unidentified	unidentified	unidentified	unidentified	unidentified	Unknown	Unknown
ASV1688	Fungi	Basidiomycota	Agaricomycetes	Auriculariales	Exidiaceae	Basidiodendron	unidentified	Wood saprotroph	Saprotroph
ASV1689	Fungi	Ascomycota	Leotiomycetes	Helotiales	unidentified	unidentified	unidentified	Unknown	Unknown
ASV1690	Fungi	Ascomycota	Leotiomycetes	Helotiales	Vibrisseaceae	Vibrissea	flavovirens	Litter saprotroph	Saprotroph
ASV1691	Fungi	Ascomycota	Leotiomycetes	Helotiales	Leotiaceae	unidentified	unidentified	Unknown	Unknown
ASV1692	Fungi	Basidiomycota	Agaricomycetes	Sebacinales	Sebacinaceae	Sebacina	unidentified	Ectomycorrhizal	Mutualists
ASV1693	Fungi	Ascomycota	Leotiomycetes	Helotiales	Leotiaceae	Alatospora	unidentified	Litter saprotroph	Saprotroph
ASV1694	Fungi	Ascomycota	unidentified	unidentified	unidentified	unidentified	unidentified	Unknown	Unknown
ASV1695	Fungi	Basidiomycota	Agaricomycetes	Sebacinales	Sebacinaceae	Sebacina	unidentified	Ectomycorrhizal	Mutualists
ASV1696	Fungi	Mortierellomycota	Mortierellomycetes	Mortierellales	Mortierellaceae	Mortierella	unidentified	Soil saprotroph	Saprotroph
ASV1697	Fungi	Glomeromycota	unidentified	unidentified	unidentified	unidentified	unidentified	Unknown	Unknown
ASV1737	Fungi	Ascomycota	unidentified	unidentified	unidentified	unidentified	unidentified	Unknown	Unknown
ASV1738	Fungi	Ascomycota	Leotiomycetes	Helotiales	Hyaloscyphaceae	Hyaloscypha	vraolstadiae	Litter saprotroph	Saprotroph
ASV1739	Fungi	unidentified	unidentified	unidentified	unidentified	unidentified	unidentified	Unknown	Unknown
ASV1740	Fungi	unidentified	unidentified	unidentified	unidentified	unidentified	unidentified	Unknown	Unknown
ASV1741	Fungi	Ascomycota	Leotiomycetes	Helotiales	Dermateaceae	Mollisia	cinereo-olivascens	Pathogen	Pathogen
ASV1742	Fungi	Mortierellomycota	Mortierellomycetes	Mortierellales	Mortierellaceae	Mortierella	gemmifera	Soil saprotroph	Saprotroph
ASV1743	Fungi	Ascomycota	Sordariomycetes	Hypocreales	Ophiocordycipitaceae	Tolypocladium	unidentified	Animal parasite	Other
ASV1744	Fungi	Ascomycota	Leotiomycetes	Helotiales	unidentified	unidentified	unidentified	Unknown	Unknown
ASV1745	Fungi	Basidiomycota	Agaricomycetes	Sebacinales	Sebacinaceae	Sebacina	unidentified	Ectomycorrhizal	Mutualists
ASV1746	Fungi	Ascomycota	Leotiomycetes	Helotiales	Tricladiaceae	Tricladium	minutum	Unknown	Unknown
ASV1747	Fungi	Basidiomycota	Agaricomycetes	Thelephorales	Thelephoraceae	unidentified	unidentified	Unknown	Unknown
ASV1748	Fungi	Glomeromycota	Glomeromycetes	unidentified	unidentified	unidentified	unidentified	Unknown	Unknown
ASV1749	Fungi	Ascomycota	Leotiomycetes	Helotiales	Helotiaceae	Cudoniella	acicularis	Litter saprotroph	Saprotroph
ASV1750	Fungi	Basidiomycota	Agaricomycetes	Cantharellales	Ceratobasidiaceae	unidentified	unidentified	Unknown	Unknown
ASV1751	Fungi	Basidiomycota	Agaricomycetes	Russulales	Russulaceae	Russula	densifolia	Ectomycorrhizal	Mutualists
ASV1752	Fungi	unidentified	unidentified	unidentified	unidentified	unidentified	unidentified	Unknown	Unknown
ASV1753	Fungi	Basidiomycota	Agaricomycetes	Sebacinales	Sebacinaceae	Sebacina	unidentified	Ectomycorrhizal	Mutualists
ASV1754	Fungi	Ascomycota	Dothideomycetes	Pleosporales	Melanommataceae	unidentified	unidentified	Unknown	Unknown
ASV1755	Fungi	Glomeromycota	Glomeromycetes	Glomerales	Glomeraceae	Glomus	macrocarpum	Arbuscular mycorrhizal	Mutualists
ASV1787	Fungi	Ascomycota	unidentified	unidentified	unidentified	unidentified	unidentified	Unknown	Unknown
ASV1788	Fungi	Ascomycota	Leotiomycetes	unidentified	unidentified	unidentified	unidentified	Unknown	Unknown
ASV1789	Fungi	Ascomycota	Sordariomycetes	Hypocreales	Bionectriaceae	Clonostachys	divergens	Wood saprotroph	Saprotroph
ASV1790	Fungi	Rozellomycota	unidentified	unidentified	unidentified	unidentified	unidentified	Unknown	Unknown
ASV1791	Fungi	Ascomycota	unidentified	unidentified	unidentified	unidentified	unidentified	Unknown	Unknown
ASV1792	Fungi	Ascomycota	Leotiomycetes	Helotiales	Hyaloscyphaceae	Hyaloscypha	bicolor	Litter saprotroph	Saprotroph
ASV1793	Fungi	unidentified	unidentified	unidentified	unidentified	unidentified	unidentified	Unknown	Unknown
ASV1794	Fungi	Basidiomycota	Agaricomycetes	Tremellodendropsidales	unidentified	unidentified	unidentified	Unknown	Unknown
ASV1795	Fungi	Ascomycota	unidentified	unidentified	unidentified	unidentified	unidentified	Unknown	Unknown
ASV1796	Fungi	Basidiomycota	Agaricomycetes	Agaricales	Clavariaceae	Ramariopsis	unidentified	Soil saprotroph	Saprotroph
ASV1797	Fungi	Glomeromycota	Archaeosporomycetes	Archaeosporales	Archaeosporaceae	Archaeospora	unidentified	Arbuscular mycorrhizal	Mutualists
