# Supplementary material for: Interplay of biotic and abiotic factors shapes tree seedling growth and root-associated microbial communities
Source: Commun Biol. 2024 Mar 22;7:360. doi: 10.1038/s42003-024-06042-7 (PMC10960049; doi:10.1038/s42003-024-06042-7)
Supplement: Supplementary file 10 — Supplementary Data 7 [file 42003_2024_6042_MOESM10_ESM.xlsx]

## Sheet: Supplement Data 2_Chamard and F
Supplement Data 7. Root fungal ASVs, taxonomy and functional guild assignments for Mégantic.
1 Fungal functional guilds assigned using FungalTraits database (Põlme et al. 2020)
2 Fungal ASVs assigned to a total of six functional guilds: i) mutualists (including AMF and EMF fungi), ii) saprotrophs, iii) pathogens, iv) mycoparasites, v) other (including animal and lichen parasites, root endophytes and mycoparasites), and vi) unknown fungi
ASV_ID	Domain	Phylum	Class	Order	Family	Genus	Species	FungalTraits1	Functional_guilds2
ASV1	Fungi	Ascomycota	unidentified	unidentified	unidentified	unidentified	unidentified	Unknown	Unknown
ASV2	Fungi	Ascomycota	unidentified	unidentified	unidentified	unidentified	unidentified	Unknown	Unknown
ASV3	Fungi	Ascomycota	Leotiomycetes	Helotiales	Hyaloscyphaceae	Hyaloscypha	unidentified	Litter saprotroph	Saprotroph
ASV4	Fungi	Ascomycota	Leotiomycetes	Helotiales	Dermateaceae	unidentified	unidentified	Unknown	Unknown
ASV5	Fungi	Basidiomycota	Agaricomycetes	Agaricales	Tricholomataceae	Myceunidentified	galopus	Unknown	Unknown
ASV6	Fungi	Ascomycota	Archaeorhizomycetes	Archaeorhizomycetales	Archaeorhizomycetaceae	Archaeorhizomyces	unidentified	Soil saprotroph	Saprotroph
ASV7	Fungi	Ascomycota	Sordariomycetes	Chaetosphaeriales	Chaetosphaeriaceae	unidentified	unidentified	Unknown	Unknown
ASV8	Fungi	Ascomycota	Leotiomycetes	Helotiales	Hyaloscyphaceae	Lachnum	pygmaeum	Litter saprotroph	Saprotroph
ASV9	Fungi	Ascomycota	Leotiomycetes	Helotiales	Helotiaceae	unidentified	unidentified	Unknown	Unknown
ASV10	Fungi	Basidiomycota	Agaricomycetes	Agaricales	Entolomataceae	Entoloma	unidentified	Soil saprotroph	Saprotroph
ASV11	Fungi	Ascomycota	Archaeorhizomycetes	unidentified	unidentified	unidentified	unidentified	Unknown	Unknown
ASV12	Fungi	Basidiomycota	Agaricomycetes	Sebaciunidentifiedles	Sebaciunidentifiedceae	Sebaciunidentified	unidentified	Unknown	Unknown
ASV13	Fungi	Ascomycota	Leotiomycetes	Helotiales	Helotiaceae	Hymenoscyphus	tetracladius	Litter saprotroph	Saprotroph
ASV14	Fungi	Ascomycota	Archaeorhizomycetes	Archaeorhizomycetales	Archaeorhizomycetaceae	Archaeorhizomyces	unidentified	Soil saprotroph	Saprotroph
ASV15	Fungi	Ascomycota	Leotiomycetes	Helotiales	Hyaloscyphaceae	Hyaloscypha	unidentified	Litter saprotroph	Saprotroph
ASV16	Fungi	Basidiomycota	Agaricomycetes	Agaricales	Tricholomataceae	Fayodia	bisphaerigera	Litter saprotroph	Saprotroph
ASV17	Fungi	Ascomycota	Eurotiomycetes	Chaetothyriales	Herpotrichiellaceae	Cladophialophora	unidentified	Soil saprotroph	Saprotroph
ASV18	Fungi	Ascomycota	Leotiomycetes	Helotiales	Leotiaceae	unidentified	unidentified	Unknown	Unknown
ASV19	Fungi	Basidiomycota	Agaricomycetes	Sebaciunidentifiedles	Sebaciunidentifiedceae	Sebaciunidentified	unidentified	Unknown	Unknown
ASV20	Fungi	Basidiomycota	Agaricomycetes	Agaricales	Strophariaceae	Galeriunidentified	unidentified	Unknown	Unknown
ASV21	Fungi	Basidiomycota	Agaricomycetes	Agaricales	Cortiunidentifiedriaceae	Cortiunidentifiedrius	unidentified	Unknown	Unknown
ASV22	Fungi	Ascomycota	Leotiomycetes	Helotiales	Hyaloscyphaceae	Gyoerffyella	unidentified	Litter saprotroph	Saprotroph
ASV23	Fungi	Ascomycota	Leotiomycetes	Helotiales	Dermateaceae	Pezicula	unidentified	Root endophyte	Other
ASV24	Fungi	Basidiomycota	Agaricomycetes	Auriculariales	Auriculariales_fam_Incertae_sedis	Reunidentifiedtobasidium	unidentified	Unknown	Unknown
ASV25	Fungi	Basidiomycota	Agaricomycetes	Agaricales	Physalacriaceae	Armillaria	borealis	Litter saprotroph	Saprotroph
ASV26	Fungi	Basidiomycota	Agaricomycetes	Auriculariales	Exidiaceae	Basidiodendron	unidentified	Wood saprotroph	Saprotroph
ASV27	Fungi	Ascomycota	Sordariomycetes	Hypocreales	Nectriaceae	Ilyonectria	unidentified	Pathogen	Pathogen
ASV28	Fungi	Basidiomycota	Agaricomycetes	Trechisporales	Hydnodontaceae	unidentified	unidentified	Unknown	Unknown
ASV29	Fungi	Basidiomycota	Agaricomycetes	Auriculariales	Auriculariales_fam_Incertae_sedis	Reunidentifiedtobasidium	unidentified	Unknown	Unknown
ASV30	Fungi	Basidiomycota	Agaricomycetes	Trechisporales	Hydnodontaceae	unidentified	unidentified	Unknown	Unknown
ASV31	Fungi	Ascomycota	Dothideomycetes	Pleosporales	Melanommataceae	unidentified	unidentified	Unknown	Unknown
ASV32	Fungi	Ascomycota	Leotiomycetes	Helotiales	Hyaloscyphaceae	Hyaloscypha	vraolstadiae	Litter saprotroph	Saprotroph
ASV33	Fungi	Basidiomycota	Agaricomycetes	Agaricales	Strophariaceae	Galeriunidentified	fibrillosa	Unknown	Unknown
ASV34	Fungi	Ascomycota	Leotiomycetes	Helotiales	Leotiaceae	Leotia	lubrica	Ectomycorrhizal	Mutualists
ASV35	Fungi	Ascomycota	Dothideomycetes	Pleosporales	unidentified	unidentified	unidentified	Unknown	Unknown
ASV36	Fungi	Ascomycota	Leotiomycetes	Helotiales	Tricladiaceae	unidentified	unidentified	Unknown	Unknown
ASV37	Fungi	Ascomycota	unidentified	unidentified	unidentified	unidentified	unidentified	Unknown	Unknown
ASV38	Fungi	Ascomycota	Dothideomycetes	Pleosporales	Melanommataceae	Petrakia	unidentified	Pathogen	Pathogen
ASV39	Fungi	Ascomycota	Dothideomycetes	Pleosporales	Melanommataceae	Pleotrichocladium	opacum	Wood saprotroph	Saprotroph
ASV40	Fungi	Ascomycota	Dothideomycetes	Pleosporales	Melanommataceae	Petrakia	unidentified	Pathogen	Pathogen
ASV41	Fungi	Ascomycota	Leotiomycetes	Helotiales	Leotiaceae	unidentified	unidentified	Unknown	Unknown
ASV42	Fungi	Ascomycota	Dothideomycetes	Capnodiales	unidentified	unidentified	unidentified	Unknown	Unknown
ASV43	Fungi	Mortierellomycota	Mortierellomycetes	Mortierellales	Mortierellaceae	Mortierella	globulifera	Soil saprotroph	Saprotroph
ASV44	Fungi	Ascomycota	unidentified	unidentified	unidentified	unidentified	unidentified	Unknown	Unknown
ASV45	Fungi	Basidiomycota	Agaricomycetes	Agaricales	Entolomataceae	Entoloma	unidentified	Soil saprotroph	Saprotroph
ASV46	Fungi	Ascomycota	Dothideomycetes	Capnodiales	Teratosphaeriaceae	Bispora	antenunidentifiedta	Litter saprotroph	Saprotroph
ASV47	Fungi	unidentified	unidentified	unidentified	unidentified	unidentified	unidentified	Unknown	Unknown
ASV48	Fungi	Basidiomycota	Agaricomycetes	Russulales	Russulaceae	Lactarius	tabidus	Ectomycorrhizal	Mutualists
ASV49	Fungi	Ascomycota	Leotiomycetes	Helotiales	Dermateaceae	Pezicula	unidentified	Root endophyte	Other
ASV50	Fungi	Glomeromycota	unidentified	unidentified	unidentified	unidentified	unidentified	Unknown	Unknown
ASV51	Fungi	Ascomycota	Leotiomycetes	Helotiales	unidentified	unidentified	unidentified	Unknown	Unknown
ASV52	Fungi	Ascomycota	Leotiomycetes	Helotiales	Leotiaceae	unidentified	unidentified	Unknown	Unknown
ASV53	Fungi	Basidiomycota	Agaricomycetes	Agaricales	Tricholomataceae	Myceunidentified	unidentified	Unknown	Unknown
ASV54	Fungi	Ascomycota	Eurotiomycetes	Chaetothyriales	Herpotrichiellaceae	Cladophialophora	unidentified	Soil saprotroph	Saprotroph
ASV55	Fungi	Basidiomycota	Agaricomycetes	Agaricales	Clavariaceae	Clavulinopsis	luteoalba	Soil saprotroph	Saprotroph
ASV56	Fungi	Basidiomycota	Agaricomycetes	Russulales	Russulaceae	Russula	puellaris	Ectomycorrhizal	Mutualists
ASV57	Fungi	Basidiomycota	Agaricomycetes	Agaricales	Tricholomataceae	Myceunidentified	sanguinolenta	Unknown	Unknown
ASV58	Fungi	Ascomycota	Leotiomycetes	Helotiales	Hyaloscyphaceae	Hyaloscypha	bicolor	Litter saprotroph	Saprotroph
ASV59	Fungi	Basidiomycota	Agaricomycetes	Agaricales	Tricholomataceae	Myceunidentified	galopus	Unknown	Unknown
ASV60	Fungi	Ascomycota	Dothideomycetes	Pleosporales	unidentified	unidentified	unidentified	Unknown	Unknown
ASV61	Fungi	Ascomycota	Leotiomycetes	Helotiales	Leotiaceae	Leotia	lubrica	Ectomycorrhizal	Mutualists
ASV62	Fungi	Ascomycota	Leotiomycetes	Helotiales	Leotiaceae	Gorgomyces	hungaricus	Litter saprotroph	Saprotroph
ASV63	Fungi	Mortierellomycota	Mortierellomycetes	Mortierellales	Mortierellaceae	Mortierella	globulifera	Soil saprotroph	Saprotroph
ASV64	Fungi	Ascomycota	Sordariomycetes	Hypocreales	Hypocreaceae	Trichoderma	unidentified	Mycoparasite	Other
ASV65	Fungi	Basidiomycota	Agaricomycetes	Agaricales	Tricholomataceae	Fayodia	bisphaerigera	Litter saprotroph	Saprotroph
ASV66	Fungi	Basidiomycota	Agaricomycetes	Agaricales	Tricholomataceae	Fayodia	bisphaerigera	Litter saprotroph	Saprotroph
ASV67	Fungi	Ascomycota	Leotiomycetes	Helotiales	Hyaloscyphaceae	Lachnum	unidentified	Litter saprotroph	Saprotroph
ASV68	Fungi	Ascomycota	Eurotiomycetes	Chaetothyriales	Herpotrichiellaceae	Cladophialophora	chaetospira	Soil saprotroph	Saprotroph
ASV69	Fungi	Basidiomycota	Agaricomycetes	Trechisporales	Hydnodontaceae	Trechispora	hymenocystis	Wood saprotroph	Saprotroph
ASV70	Fungi	Ascomycota	Leotiomycetes	Helotiales	Dermateaceae	Pezicula	melanigeunidentified	Root endophyte	Other
ASV71	Fungi	Ascomycota	Archaeorhizomycetes	Archaeorhizomycetales	Archaeorhizomycetaceae	Archaeorhizomyces	unidentified	Soil saprotroph	Saprotroph
ASV72	Fungi	Ascomycota	Leotiomycetes	Helotiales	unidentified	unidentified	unidentified	Unknown	Unknown
ASV73	Fungi	Basidiomycota	Tremellomycetes	Tremellales	unidentified	unidentified	unidentified	Unknown	Unknown
ASV74	Fungi	Basidiomycota	Agaricomycetes	Agaricales	Tricholomataceae	Myceunidentified	rebaudengoi	Unknown	Unknown
ASV75	Fungi	Basidiomycota	Agaricomycetes	Agaricales	Tricholomataceae	Myceunidentified	metata	Unknown	Unknown
ASV76	Fungi	Ascomycota	Leotiomycetes	Helotiales	Helotiaceae	unidentified	unidentified	Unknown	Unknown
ASV77	Fungi	Basidiomycota	Agaricomycetes	Boletales	Sclerodermataceae	Scleroderma	citrinum	Ectomycorrhizal	Mutualists
ASV78	Fungi	Basidiomycota	Agaricomycetes	Agaricales	Tricholomataceae	Myceunidentified	metata	Unknown	Unknown
ASV79	Fungi	unidentified	unidentified	unidentified	unidentified	unidentified	unidentified	Unknown	Unknown
ASV80	Fungi	Basidiomycota	Agaricomycetes	Agaricales	Hygrophoraceae	Hygrocybe	coccinea	Soil saprotroph	Saprotroph
ASV81	Fungi	Basidiomycota	Agaricomycetes	Agaricales	Clavariaceae	Clavulinopsis	luteoalba	Soil saprotroph	Saprotroph
ASV82	Fungi	Ascomycota	Archaeorhizomycetes	Archaeorhizomycetales	Archaeorhizomycetaceae	Archaeorhizomyces	unidentified	Soil saprotroph	Saprotroph
ASV83	Fungi	Basidiomycota	Agaricomycetes	Agaricales	Tricholomataceae	Myceunidentified	galopus	Unknown	Unknown
ASV84	Fungi	Basidiomycota	Agaricomycetes	Russulales	Russulaceae	Lactarius	tabidus	Ectomycorrhizal	Mutualists
ASV85	Fungi	Basidiomycota	Agaricomycetes	Russulales	Russulaceae	Lactarius	camphoratus	Ectomycorrhizal	Mutualists
ASV86	Fungi	Glomeromycota	Glomeromycetes	Glomerales	Glomeraceae	unidentified	unidentified	Unknown	Unknown
ASV87	Fungi	Basidiomycota	Agaricomycetes	Cantharellales	Clavuliunidentifiedceae	unidentified	unidentified	Unknown	Unknown
ASV88	Fungi	Ascomycota	Sordariomycetes	Sordariales	Cephalothecaceae	Cephalotheca	unidentified	Mycoparasite	Other
ASV89	Fungi	Ascomycota	Leotiomycetes	Helotiales	Hyaloscyphaceae	Hyaloscypha	unidentified	Litter saprotroph	Saprotroph
ASV90	Fungi	Basidiomycota	Agaricomycetes	Russulales	Russulaceae	Russula	unidentified	Ectomycorrhizal	Mutualists
ASV91	Fungi	Basidiomycota	Agaricomycetes	Cantharellales	Clavuliunidentifiedceae	Clavuliunidentified	orunidentifiedtipes	Unknown	Unknown
ASV92	Fungi	Basidiomycota	Agaricomycetes	Russulales	Russulaceae	Russula	unidentified	Ectomycorrhizal	Mutualists
ASV93	Fungi	Ascomycota	Archaeorhizomycetes	unidentified	unidentified	unidentified	unidentified	Unknown	Unknown
ASV94	Fungi	Mortierellomycota	Mortierellomycetes	Mortierellales	Mortierellaceae	Mortierella	globulifera	Soil saprotroph	Saprotroph
ASV95	Fungi	Mortierellomycota	Mortierellomycetes	Mortierellales	Mortierellaceae	Mortierella	pseudozygospora	Soil saprotroph	Saprotroph
ASV96	Fungi	Ascomycota	Leotiomycetes	Helotiales	Helotiaceae	unidentified	unidentified	Unknown	Unknown
ASV97	Fungi	Glomeromycota	Glomeromycetes	Glomerales	Glomeraceae	Dominikia	aurea	Arbuscular mycorrhiza	Mutualists
ASV98	Fungi	Ascomycota	unidentified	unidentified	unidentified	unidentified	unidentified	Unknown	Unknown
ASV99	Fungi	Glomeromycota	Glomeromycetes	Glomerales	Glomeraceae	unidentified	unidentified	Unknown	Unknown
ASV100	Fungi	Ascomycota	Leotiomycetes	Helotiales	Vibrisseaceae	Phialocephala	fortinii	Soil saprotroph	Saprotroph
ASV101	Fungi	Glomeromycota	Glomeromycetes	unidentified	unidentified	unidentified	unidentified	Unknown	Unknown
ASV102	Fungi	Ascomycota	unidentified	unidentified	unidentified	unidentified	unidentified	Unknown	Unknown
ASV103	Fungi	Ascomycota	Archaeorhizomycetes	Archaeorhizomycetales	Archaeorhizomycetaceae	Archaeorhizomyces	unidentified	Soil saprotroph	Saprotroph
ASV104	Fungi	Basidiomycota	Agaricomycetes	Agaricales	Amanitaceae	Amanita	constricta	Ectomycorrhizal	Mutualists
ASV105	Fungi	Basidiomycota	Agaricomycetes	Agaricales	Entolomataceae	Entoloma	unidentified	Soil saprotroph	Saprotroph
ASV106	Fungi	Ascomycota	unidentified	unidentified	unidentified	unidentified	unidentified	Unknown	Unknown
ASV107	Fungi	Basidiomycota	Agaricomycetes	Cantharellales	Clavuliunidentifiedceae	unidentified	unidentified	Unknown	Unknown
ASV108	Fungi	Basidiomycota	Agaricomycetes	Agaricales	Tricholomataceae	Myceunidentified	silvae-nigrae	Unknown	Unknown
ASV109	Fungi	Ascomycota	unidentified	unidentified	unidentified	unidentified	unidentified	Unknown	Unknown
ASV110	Fungi	Basidiomycota	Agaricomycetes	Russulales	Russulaceae	Lactarius	unidentified	Ectomycorrhizal	Mutualists
ASV111	Fungi	Glomeromycota	Glomeromycetes	unidentified	unidentified	unidentified	unidentified	Unknown	Unknown
ASV112	Fungi	Ascomycota	Leotiomycetes	Helotiales	Dermateaceae	unidentified	unidentified	Unknown	Unknown
ASV113	Fungi	Basidiomycota	Agaricomycetes	Russulales	Russulaceae	Russula	unidentified	Ectomycorrhizal	Mutualists
ASV114	Fungi	Glomeromycota	Glomeromycetes	Glomerales	Glomeraceae	Dominikia	aurea	Arbuscular mycorrhiza	Mutualists
ASV115	Fungi	Basidiomycota	Agaricomycetes	Agaricales	Tricholomataceae	Myceunidentified	silvae-nigrae	Unknown	Unknown
ASV116	Fungi	Ascomycota	Leotiomycetes	Rhytismatales	Rhytismataceae	Coccomyces	unidentified	Litter saprotroph	Saprotroph
ASV117	Fungi	Ascomycota	Leotiomycetes	Helotiales	unidentified	unidentified	unidentified	Unknown	Unknown
ASV118	Fungi	Basidiomycota	Agaricomycetes	Russulales	Russulaceae	Russula	brunneola	Ectomycorrhizal	Mutualists
ASV119	Fungi	Glomeromycota	Glomeromycetes	Glomerales	Glomeraceae	Rhizophagus	unidentified	Arbuscular mycorrhiza	Mutualists
ASV120	Fungi	Ascomycota	Leotiomycetes	Helotiales	unidentified	unidentified	unidentified	Unknown	Unknown
ASV121	Fungi	Basidiomycota	Agaricomycetes	Agaricales	Strophariaceae	Galeriunidentified	unidentified	Unknown	Unknown
ASV122	Fungi	Ascomycota	Archaeorhizomycetes	Archaeorhizomycetales	Archaeorhizomycetaceae	Archaeorhizomyces	unidentified	Soil saprotroph	Saprotroph
ASV123	Fungi	Ascomycota	Eurotiomycetes	Chaetothyriales	Herpotrichiellaceae	unidentified	unidentified	Unknown	Unknown
ASV124	Fungi	Basidiomycota	Agaricomycetes	Agaricales	Clavariaceae	Clavulinopsis	helvola	Soil saprotroph	Saprotroph
ASV125	Fungi	Basidiomycota	Agaricomycetes	Agaricales	Amanitaceae	Amanita	rhacopus	Ectomycorrhizal	Mutualists
ASV126	Fungi	Ascomycota	Leotiomycetes	Helotiales	Hyaloscyphaceae	Austropezia	unidentified	Litter saprotroph	Saprotroph
ASV127	Fungi	Ascomycota	Leotiomycetes	Helotiales	unidentified	unidentified	unidentified	Unknown	Unknown
ASV128	Fungi	Basidiomycota	Agaricomycetes	unidentified	unidentified	unidentified	unidentified	Unknown	Unknown
ASV129	Fungi	Basidiomycota	Agaricomycetes	Russulales	Russulaceae	Lactarius	unidentified	Ectomycorrhizal	Mutualists
ASV130	Fungi	Basidiomycota	Agaricomycetes	Agaricales	Entolomataceae	Entoloma	unidentified	Soil saprotroph	Saprotroph
ASV131	Fungi	Basidiomycota	Agaricomycetes	Agaricales	Tricholomataceae	Myceunidentified	tristis	Unknown	Unknown
ASV132	Fungi	Basidiomycota	Agaricomycetes	Thelephorales	Thelephoraceae	Tomentella	sublilaciunidentified	Ectomycorrhizal	Mutualists
ASV133	Fungi	Glomeromycota	Glomeromycetes	Glomerales	Glomeraceae	Dominikia	aurea	Arbuscular mycorrhiza	Mutualists
ASV134	Fungi	Ascomycota	unidentified	unidentified	unidentified	unidentified	unidentified	Unknown	Unknown
ASV135	Fungi	Ascomycota	unidentified	unidentified	unidentified	unidentified	unidentified	Unknown	Unknown
ASV136	Fungi	Ascomycota	Sordariomycetes	Hypocreales	Hypocreaceae	Trichoderma	unidentified	Mycoparasite	Other
ASV137	Fungi	Basidiomycota	Agaricomycetes	Agaricales	Hygrophoraceae	Cuphophyllus	borealis	Soil saprotroph	Saprotroph
ASV138	Fungi	unidentified	unidentified	unidentified	unidentified	unidentified	unidentified	Unknown	Unknown
ASV139	Fungi	Ascomycota	Leotiomycetes	Helotiales	Dermateaceae	Rhizodermea	unidentified	Root endophyte	Other
ASV140	Fungi	Ascomycota	Leotiomycetes	Helotiales	Leotiaceae	Alatospora	pulchella	Litter saprotroph	Saprotroph
ASV141	Fungi	Basidiomycota	Agaricomycetes	Russulales	Russulaceae	Russula	fellea	Ectomycorrhizal	Mutualists
ASV142	Fungi	Mortierellomycota	Mortierellomycetes	Mortierellales	Mortierellaceae	Mortierella	pseudozygospora	Soil saprotroph	Saprotroph
ASV143	Fungi	Ascomycota	Eurotiomycetes	Chaetothyriales	Herpotrichiellaceae	Cladophialophora	chaetospira	Soil saprotroph	Saprotroph
ASV144	Fungi	Basidiomycota	Agaricomycetes	Auriculariales	Auriculariales_fam_Incertae_sedis	Reunidentifiedtobasidium	unidentified	Unknown	Unknown
ASV145	Fungi	Basidiomycota	Agaricomycetes	Agaricales	Tricholomataceae	Myceunidentified	galopus	Unknown	Unknown
ASV146	Fungi	Ascomycota	unidentified	unidentified	unidentified	unidentified	unidentified	Unknown	Unknown
ASV147	Fungi	Ascomycota	Leotiomycetes	Helotiales	Myxotrichaceae	Oidiodendron	maius	Soil saprotroph	Saprotroph
ASV148	Fungi	Ascomycota	Geoglossomycetes	Geoglossales	Geoglossaceae	Geoglossum	simile	Soil saprotroph	Saprotroph
ASV149	Fungi	Ascomycota	Leotiomycetes	Helotiales	Leotiaceae	Gorgomyces	hungaricus	Litter saprotroph	Saprotroph
ASV150	Fungi	Ascomycota	Archaeorhizomycetes	unidentified	unidentified	unidentified	unidentified	Unknown	Unknown
ASV151	Fungi	Ascomycota	Archaeorhizomycetes	Archaeorhizomycetales	Archaeorhizomycetaceae	Archaeorhizomyces	unidentified	Soil saprotroph	Saprotroph
ASV152	Fungi	Ascomycota	Archaeorhizomycetes	unidentified	unidentified	unidentified	unidentified	Unknown	Unknown
ASV153	Fungi	Basidiomycota	Agaricomycetes	Agaricales	Entolomataceae	Entoloma	unidentified	Soil saprotroph	Saprotroph
ASV154	Fungi	Basidiomycota	Agaricomycetes	Thelephorales	Thelephoraceae	unidentified	unidentified	Unknown	Unknown
ASV155	Fungi	unidentified	unidentified	unidentified	unidentified	unidentified	unidentified	Unknown	Unknown
ASV156	Fungi	Basidiomycota	Agaricomycetes	Agaricales	Clavariaceae	Clavulinopsis	laeticolor	Soil saprotroph	Saprotroph
ASV157	Fungi	Basidiomycota	Agaricomycetes	Agaricales	Strophariaceae	Galeriunidentified	fibrillosa	Unknown	Unknown
ASV158	Fungi	Mortierellomycota	Mortierellomycetes	Mortierellales	Mortierellaceae	Mortierella	humilis	Soil saprotroph	Saprotroph
ASV159	Fungi	Ascomycota	Eurotiomycetes	Chaetothyriales	Herpotrichiellaceae	Cladophialophora	chaetospira	Soil saprotroph	Saprotroph
ASV160	Fungi	Basidiomycota	Agaricomycetes	Sebaciunidentifiedles	Sebaciunidentifiedceae	Sebaciunidentified	unidentified	Unknown	Unknown
ASV161	Fungi	Glomeromycota	Glomeromycetes	Glomerales	Glomeraceae	unidentified	unidentified	Unknown	Unknown
ASV162	Fungi	Basidiomycota	Agaricomycetes	Agaricales	Tricholomataceae	Delicatula	integrella	Litter saprotroph	Saprotroph
ASV163	Fungi	Glomeromycota	Glomeromycetes	Diversisporales	unidentified	unidentified	unidentified	Unknown	Unknown
ASV164	Fungi	Ascomycota	Leotiomycetes	Helotiales	Helotiaceae	Meliniomyces	unidentified	Root endophyte	Other
ASV165	Fungi	Ascomycota	Leotiomycetes	Helotiales	unidentified	unidentified	unidentified	Unknown	Unknown
ASV166	Fungi	Basidiomycota	Agaricomycetes	Auriculariales	Exidiaceae	Basidiodendron	unidentified	Wood saprotroph	Saprotroph
ASV167	Fungi	Ascomycota	Leotiomycetes	Helotiales	Helotiaceae	Hymenoscyphus	monticola	Litter saprotroph	Saprotroph
ASV168	Fungi	Ascomycota	Leotiomycetes	Helotiales	unidentified	unidentified	unidentified	Unknown	Unknown
ASV169	Fungi	Ascomycota	Sordariomycetes	Hypocreales	Clavicipitaceae	Metapochonia	goniodes	Animal parasite	Other
ASV170	Fungi	Ascomycota	unidentified	unidentified	unidentified	unidentified	unidentified	Unknown	Unknown
ASV171	Fungi	Basidiomycota	Agaricomycetes	Russulales	Russulaceae	Russula	intermedia	Ectomycorrhizal	Mutualists
ASV172	Fungi	Glomeromycota	Glomeromycetes	Glomerales	Glomeraceae	Rhizophagus	unidentified	Arbuscular mycorrhiza	Mutualists
ASV173	Fungi	Glomeromycota	unidentified	unidentified	unidentified	unidentified	unidentified	Unknown	Unknown
ASV174	Fungi	Basidiomycota	Tremellomycetes	Filobasidiales	Piskurozymaceae	Solicoccozyma	terricola	Soil saprotroph	Saprotroph
ASV175	Fungi	Glomeromycota	Glomeromycetes	Glomerales	Glomeraceae	Rhizophagus	unidentified	Arbuscular mycorrhiza	Mutualists
ASV176	Fungi	Basidiomycota	Agaricomycetes	Agaricales	Strophariaceae	Galeriunidentified	unidentified	Unknown	Unknown
ASV177	Fungi	Ascomycota	Eurotiomycetes	Chaetothyriales	Herpotrichiellaceae	Cladophialophora	chaetospira	Soil saprotroph	Saprotroph
ASV178	Fungi	Basidiomycota	Agaricomycetes	Auriculariales	Auriculariales_fam_Incertae_sedis	Reunidentifiedtobasidium	unidentified	Unknown	Unknown
ASV179	Fungi	Basidiomycota	Agaricomycetes	Russulales	Russulaceae	Russula	emetica	Ectomycorrhizal	Mutualists
ASV180	Fungi	Ascomycota	Archaeorhizomycetes	Archaeorhizomycetales	Archaeorhizomycetaceae	Archaeorhizomyces	unidentified	Soil saprotroph	Saprotroph
ASV181	Fungi	Basidiomycota	Agaricomycetes	Auriculariales	Exidiaceae	Basidiodendron	unidentified	Wood saprotroph	Saprotroph
ASV182	Fungi	Ascomycota	Leotiomycetes	Helotiales	Dermateaceae	Pezicula	unidentified	Root endophyte	Other
ASV183	Fungi	Ascomycota	unidentified	unidentified	unidentified	unidentified	unidentified	Unknown	Unknown
ASV184	Fungi	Ascomycota	Archaeorhizomycetes	Archaeorhizomycetales	Archaeorhizomycetaceae	Archaeorhizomyces	unidentified	Soil saprotroph	Saprotroph
ASV185	Fungi	Mortierellomycota	Mortierellomycetes	Mortierellales	Mortierellaceae	Mortierella	globulifera	Soil saprotroph	Saprotroph
ASV186	Fungi	Basidiomycota	Agaricomycetes	Agaricales	Bolbitiaceae	Cyclocybe	erebia	Wood saprotroph	Saprotroph
ASV187	Fungi	Ascomycota	unidentified	unidentified	unidentified	unidentified	unidentified	Unknown	Unknown
ASV188	Fungi	Ascomycota	unidentified	unidentified	unidentified	unidentified	unidentified	Unknown	Unknown
ASV189	Fungi	Basidiomycota	Agaricomycetes	Agaricales	Bolbitiaceae	Cyclocybe	erebia	Wood saprotroph	Saprotroph
ASV190	Fungi	Ascomycota	unidentified	unidentified	unidentified	unidentified	unidentified	Unknown	Unknown
ASV191	Fungi	Ascomycota	unidentified	unidentified	unidentified	unidentified	unidentified	Unknown	Unknown
ASV192	Fungi	unidentified	unidentified	unidentified	unidentified	unidentified	unidentified	Unknown	Unknown
ASV193	Fungi	Ascomycota	Leotiomycetes	Helotiales	Dermateaceae	Rhizodermea	veluwensis	Root endophyte	Other
ASV194	Fungi	Basidiomycota	Agaricomycetes	Russulales	Russulaceae	Russula	pubescens	Ectomycorrhizal	Mutualists
ASV195	Fungi	Basidiomycota	Agaricomycetes	Agaricales	Hygrophoraceae	Cuphophyllus	borealis	Soil saprotroph	Saprotroph
ASV196	Fungi	Ascomycota	Sordariomycetes	Hypocreales	Nectriaceae	Neonectria	lugdunensis	Pathogen	Pathogen
ASV197	Fungi	Basidiomycota	Agaricomycetes	Thelephorales	Thelephoraceae	Tomentella	sublilaciunidentified	Ectomycorrhizal	Mutualists
ASV198	Fungi	Basidiomycota	Agaricomycetes	Agaricales	Tricholomataceae	Myceunidentified	metata	Unknown	Unknown
ASV199	Fungi	Ascomycota	Eurotiomycetes	Chaetothyriales	Herpotrichiellaceae	Cladophialophora	chaetospira	Soil saprotroph	Saprotroph
ASV200	Fungi	Mortierellomycota	Mortierellomycetes	Mortierellales	Mortierellaceae	Mortierella	globulifera	Soil saprotroph	Saprotroph
ASV201	Fungi	Ascomycota	Leotiomycetes	unidentified	unidentified	unidentified	unidentified	Unknown	Unknown
ASV202	Fungi	Basidiomycota	Agaricomycetes	Russulales	Russulaceae	Lactarius	vietus	Ectomycorrhizal	Mutualists
ASV203	Fungi	Ascomycota	Leotiomycetes	Helotiales	Leotiaceae	Gorgomyces	hungaricus	Litter saprotroph	Saprotroph
ASV204	Fungi	Ascomycota	Archaeorhizomycetes	Archaeorhizomycetales	Archaeorhizomycetaceae	Archaeorhizomyces	unidentified	Soil saprotroph	Saprotroph
ASV205	Fungi	Basidiomycota	Agaricomycetes	Agaricales	Bolbitiaceae	Cyclocybe	erebia	Wood saprotroph	Saprotroph
ASV206	Fungi	Ascomycota	Leotiomycetes	Helotiales	Hyaloscyphaceae	unidentified	unidentified	Unknown	Unknown
ASV207	Fungi	Ascomycota	unidentified	unidentified	unidentified	unidentified	unidentified	Unknown	Unknown
ASV208	Fungi	Ascomycota	Leotiomycetes	Helotiales	Hyaloscyphaceae	unidentified	unidentified	Unknown	Unknown
ASV209	Fungi	Ascomycota	Leotiomycetes	Helotiales	Hyaloscyphaceae	Hyaloscypha	unidentified	Litter saprotroph	Saprotroph
ASV210	Fungi	Ascomycota	Eurotiomycetes	Chaetothyriales	Herpotrichiellaceae	Cladophialophora	unidentified	Soil saprotroph	Saprotroph
ASV211	Fungi	Mortierellomycota	Mortierellomycetes	Mortierellales	Mortierellaceae	Mortierella	echinula	Soil saprotroph	Saprotroph
ASV212	Fungi	Basidiomycota	Agaricomycetes	Sebaciunidentifiedles	Sebaciunidentifiedceae	Sebaciunidentified	unidentified	Unknown	Unknown
ASV213	Fungi	Basidiomycota	Agaricomycetes	Agaricales	unidentified	unidentified	unidentified	Unknown	Unknown
ASV214	Fungi	Ascomycota	Archaeorhizomycetes	unidentified	unidentified	unidentified	unidentified	Unknown	Unknown
ASV215	Fungi	Ascomycota	Eurotiomycetes	Chaetothyriales	Herpotrichiellaceae	Cladophialophora	unidentified	Soil saprotroph	Saprotroph
ASV216	Fungi	Basidiomycota	Agaricomycetes	Tremellodendropsidales	unidentified	unidentified	unidentified	Unknown	Unknown
ASV217	Fungi	Ascomycota	Dothideomycetes	Capnodiales	unidentified	unidentified	unidentified	Unknown	Unknown
ASV218	Fungi	Ascomycota	Sordariomycetes	Sordariales	Cephalothecaceae	Cephalotheca	unidentified	Mycoparasite	Other
ASV219	Fungi	Basidiomycota	Agaricomycetes	Agaricales	Hygrophoraceae	Hygrocybe	coccinea	Soil saprotroph	Saprotroph
ASV220	Fungi	Glomeromycota	Glomeromycetes	unidentified	unidentified	unidentified	unidentified	Unknown	Unknown
ASV221	Fungi	Basidiomycota	Agaricomycetes	Agaricales	Hygrophoraceae	Hygrocybe	insipida	Soil saprotroph	Saprotroph
ASV222	Fungi	Ascomycota	unidentified	unidentified	unidentified	unidentified	unidentified	Unknown	Unknown
ASV223	Fungi	Basidiomycota	Agaricomycetes	Agaricales	Tricholomataceae	Myceunidentified	unidentified	Unknown	Unknown
ASV224	Fungi	Ascomycota	Leotiomycetes	Helotiales	unidentified	unidentified	unidentified	Unknown	Unknown
ASV225	Fungi	unidentified	unidentified	unidentified	unidentified	unidentified	unidentified	Unknown	Unknown
ASV226	Fungi	Basidiomycota	Agaricomycetes	Agaricales	Hygrophoraceae	Hygrocybe	coccinea	Soil saprotroph	Saprotroph
ASV227	Fungi	Ascomycota	Lecanoromycetes	unidentified	unidentified	unidentified	unidentified	Unknown	Unknown
ASV228	Fungi	Ascomycota	Leotiomycetes	Helotiales	Vibrisseaceae	Phialocephala	fortinii	Soil saprotroph	Saprotroph
ASV229	Fungi	Basidiomycota	Agaricomycetes	Sebaciunidentifiedles	Serendipitaceae	Serendipita	unidentified	Root endophyte	Other
ASV230	Fungi	Ascomycota	unidentified	unidentified	unidentified	unidentified	unidentified	Unknown	Unknown
ASV231	Fungi	Ascomycota	unidentified	unidentified	unidentified	unidentified	unidentified	Unknown	Unknown
ASV232	Fungi	Basidiomycota	Agaricomycetes	Agaricales	Strophariaceae	Galeriunidentified	unidentified	Unknown	Unknown
ASV233	Fungi	Ascomycota	Dothideomycetes	Capnodiales	unidentified	unidentified	unidentified	Unknown	Unknown
ASV234	Fungi	Basidiomycota	Agaricomycetes	Agaricales	Hygrophoraceae	Hygrocybe	coccinea	Soil saprotroph	Saprotroph
ASV235	Fungi	Basidiomycota	Agaricomycetes	Agaricales	Clavariaceae	Clavulinopsis	unidentified	Soil saprotroph	Saprotroph
ASV236	Fungi	Ascomycota	Archaeorhizomycetes	Archaeorhizomycetales	Archaeorhizomycetaceae	Archaeorhizomyces	unidentified	Soil saprotroph	Saprotroph
ASV237	Fungi	Ascomycota	Dothideomycetes	Pleosporales	Pleomassariaceae	unidentified	unidentified	Unknown	Unknown
ASV238	Fungi	unidentified	unidentified	unidentified	unidentified	unidentified	unidentified	Unknown	Unknown
ASV239	Fungi	Basidiomycota	Agaricomycetes	Agaricales	Bolbitiaceae	Cyclocybe	erebia	Wood saprotroph	Saprotroph
ASV240	Fungi	Basidiomycota	Agaricomycetes	unidentified	unidentified	unidentified	unidentified	Unknown	Unknown
ASV241	Fungi	Basidiomycota	Agaricomycetes	Polyporales	Ganodermataceae	Ganoderma	unidentified	Pathogen	Pathogen
ASV242	Fungi	Basidiomycota	Agaricomycetes	Agaricales	Bolbitiaceae	Cyclocybe	erebia	Wood saprotroph	Saprotroph
ASV243	Fungi	Ascomycota	Dothideomycetes	Mytilinidales	Gloniaceae	Cenococcum	geophilum	Ectomycorrhizal	Mutualists
ASV244	Fungi	Ascomycota	Leotiomycetes	Helotiales	unidentified	unidentified	unidentified	Unknown	Unknown
ASV245	Fungi	Glomeromycota	Glomeromycetes	Glomerales	Glomeraceae	unidentified	unidentified	Unknown	Unknown
ASV246	Fungi	Ascomycota	Archaeorhizomycetes	Archaeorhizomycetales	Archaeorhizomycetaceae	Archaeorhizomyces	unidentified	Soil saprotroph	Saprotroph
ASV247	Fungi	Basidiomycota	Agaricomycetes	Agaricales	Cyphellaceae	unidentified	unidentified	Unknown	Unknown
ASV248	Fungi	Basidiomycota	Agaricomycetes	Thelephorales	Thelephoraceae	Pseudotomentella	unidentified	Ectomycorrhizal	Mutualists
ASV249	Fungi	Mortierellomycota	Mortierellomycetes	Mortierellales	Mortierellaceae	Mortierella	echinula	Soil saprotroph	Saprotroph
ASV250	Fungi	Ascomycota	Dothideomycetes	Pleosporales	Melanommataceae	unidentified	unidentified	Unknown	Unknown
ASV251	Fungi	Glomeromycota	Glomeromycetes	unidentified	unidentified	unidentified	unidentified	Unknown	Unknown
ASV252	Fungi	Ascomycota	Sordariomycetes	Sordariales	Cephalothecaceae	Cephalotheca	unidentified	Mycoparasite	Other
ASV253	Fungi	Basidiomycota	Agaricomycetes	Agaricales	Tricholomataceae	Myceunidentified	unidentified	Unknown	Unknown
ASV254	Fungi	Basidiomycota	Agaricomycetes	Sebaciunidentifiedles	unidentified	unidentified	unidentified	Unknown	Unknown
ASV255	Fungi	Basidiomycota	Agaricomycetes	Agaricales	Hygrophoraceae	Gliophorus	unidentified	Soil saprotroph	Saprotroph
ASV256	Fungi	Ascomycota	Archaeorhizomycetes	unidentified	unidentified	unidentified	unidentified	Unknown	Unknown
ASV257	Fungi	Ascomycota	Sordariomycetes	Hypocreales	Nectriaceae	Neonectria	lugdunensis	Pathogen	Pathogen
ASV258	Fungi	Ascomycota	Leotiomycetes	Helotiales	Hyaloscyphaceae	Lachnum	unidentified	Litter saprotroph	Saprotroph
ASV259	Fungi	Ascomycota	unidentified	unidentified	unidentified	unidentified	unidentified	Unknown	Unknown
ASV260	Fungi	Basidiomycota	Agaricomycetes	Thelephorales	Thelephoraceae	Tomentella	botryoides	Ectomycorrhizal	Mutualists
ASV261	Fungi	Ascomycota	Leotiomycetes	Helotiales	Hyaloscyphaceae	unidentified	unidentified	Unknown	Unknown
ASV262	Fungi	Basidiomycota	Agaricomycetes	Agaricales	Strophariaceae	Galeriunidentified	unidentified	Unknown	Unknown
ASV263	Fungi	Ascomycota	Dothideomycetes	Minutisphaerales	Minutisphaeraceae	Minutisphaera	unidentified	Wood saprotroph	Saprotroph
ASV264	Fungi	Rozellomycota	unidentified	unidentified	unidentified	unidentified	unidentified	Unknown	Unknown
ASV265	Fungi	Basidiomycota	Agaricomycetes	Thelephorales	Thelephoraceae	Tomentella	sublilaciunidentified	Ectomycorrhizal	Mutualists
ASV266	Fungi	Basidiomycota	Agaricomycetes	Agaricales	Bolbitiaceae	Cyclocybe	erebia	Wood saprotroph	Saprotroph
ASV267	Fungi	Ascomycota	Pezizomycotiunidentified_cls_Incertae_sedis	Pezizomycotiunidentified_ord_Incertae_sedis	Pezizomycotiunidentified_fam_Incertae_sedis	Obeliospora	unidentified	Litter saprotroph	Saprotroph
ASV268	Fungi	Glomeromycota	Glomeromycetes	unidentified	unidentified	unidentified	unidentified	Unknown	Unknown
ASV269	Fungi	Basidiomycota	Agaricomycetes	Agaricales	unidentified	unidentified	unidentified	Unknown	Unknown
ASV270	Fungi	Ascomycota	Leotiomycetes	Helotiales	Helotiaceae	unidentified	unidentified	Unknown	Unknown
ASV271	Fungi	unidentified	unidentified	unidentified	unidentified	unidentified	unidentified	Unknown	Unknown
ASV272	Fungi	Basidiomycota	Agaricomycetes	Agaricales	Strophariaceae	Galeriunidentified	unidentified	Unknown	Unknown
ASV273	Fungi	Basidiomycota	Agaricomycetes	Agaricales	Strophariaceae	Galeriunidentified	calyptrata	Unknown	Unknown
ASV274	Fungi	unidentified	unidentified	unidentified	unidentified	unidentified	unidentified	Unknown	Unknown
ASV275	Fungi	Ascomycota	Sordariomycetes	Hypocreales	Hypocreaceae	Trichoderma	unidentified	Mycoparasite	Other
ASV276	Fungi	Glomeromycota	Glomeromycetes	unidentified	unidentified	unidentified	unidentified	Unknown	Unknown
ASV277	Fungi	Basidiomycota	Agaricomycetes	Agaricales	Strophariaceae	Galeriunidentified	unidentified	Unknown	Unknown
ASV278	Fungi	Ascomycota	Pezizomycetes	Pezizales	Pyronemataceae	Genea	hispidula	Ectomycorrhizal	Mutualists
ASV279	Fungi	unidentified	unidentified	unidentified	unidentified	unidentified	unidentified	Unknown	Unknown
ASV280	Fungi	Basidiomycota	Agaricomycetes	Trechisporales	Hydnodontaceae	Luellia	unidentified	Wood saprotroph	Saprotroph
ASV281	Fungi	unidentified	unidentified	unidentified	unidentified	unidentified	unidentified	Unknown	Unknown
ASV282	Fungi	Glomeromycota	unidentified	unidentified	unidentified	unidentified	unidentified	Unknown	Unknown
ASV283	Fungi	Ascomycota	Leotiomycetes	Helotiales	Hyaloscyphaceae	Hyaloscypha	bicolor	Litter saprotroph	Saprotroph
ASV284	Fungi	Ascomycota	unidentified	unidentified	unidentified	unidentified	unidentified	Unknown	Unknown
ASV285	Fungi	Ascomycota	unidentified	unidentified	unidentified	unidentified	unidentified	Unknown	Unknown
ASV286	Fungi	Ascomycota	Archaeorhizomycetes	Archaeorhizomycetales	Archaeorhizomycetaceae	Archaeorhizomyces	unidentified	Soil saprotroph	Saprotroph
ASV287	Fungi	Basidiomycota	Agaricomycetes	Agaricales	Bolbitiaceae	Cyclocybe	erebia	Wood saprotroph	Saprotroph
ASV288	Fungi	Basidiomycota	Agaricomycetes	Agaricales	unidentified	unidentified	unidentified	Unknown	Unknown
ASV289	Fungi	Glomeromycota	unidentified	unidentified	unidentified	unidentified	unidentified	Unknown	Unknown
ASV290	Fungi	Ascomycota	Sordariomycetes	Sordariales	Chaetomiaceae	Trichocladium	opacum	Unspecified saprotroph	Saprotroph
ASV291	Fungi	Basidiomycota	Agaricomycetes	Agaricales	Clavariaceae	Ramariopsis	unidentified	Soil saprotroph	Saprotroph
ASV292	Fungi	Glomeromycota	unidentified	unidentified	unidentified	unidentified	unidentified	Unknown	Unknown
ASV293	Fungi	Basidiomycota	Agaricomycetes	Russulales	Russulaceae	Russula	fellea	Ectomycorrhizal	Mutualists
ASV294	Fungi	Mortierellomycota	Mortierellomycetes	Mortierellales	Mortierellaceae	Mortierella	basiparvispora	Soil saprotroph	Saprotroph
ASV295	Fungi	unidentified	unidentified	unidentified	unidentified	unidentified	unidentified	Unknown	Unknown
ASV296	Fungi	Glomeromycota	Glomeromycetes	unidentified	unidentified	unidentified	unidentified	Unknown	Unknown
ASV297	Fungi	Basidiomycota	Agaricomycetes	Agaricales	Clavariaceae	Ramariopsis	unidentified	Soil saprotroph	Saprotroph
ASV298	Fungi	unidentified	unidentified	unidentified	unidentified	unidentified	unidentified	Unknown	Unknown
ASV299	Fungi	Ascomycota	Dothideomycetes	Capnodiales	unidentified	unidentified	unidentified	Unknown	Unknown
ASV300	Fungi	Ascomycota	unidentified	unidentified	unidentified	unidentified	unidentified	Unknown	Unknown
ASV301	Fungi	Ascomycota	Archaeorhizomycetes	Archaeorhizomycetales	Archaeorhizomycetaceae	Archaeorhizomyces	unidentified	Soil saprotroph	Saprotroph
ASV302	Fungi	unidentified	unidentified	unidentified	unidentified	unidentified	unidentified	Unknown	Unknown
ASV303	Fungi	Basidiomycota	Agaricomycetes	Agaricales	Tricholomataceae	Myceunidentified	leptocephala	Unknown	Unknown
ASV304	Fungi	unidentified	unidentified	unidentified	unidentified	unidentified	unidentified	Unknown	Unknown
ASV305	Fungi	Glomeromycota	Glomeromycetes	Glomerales	Glomeraceae	unidentified	unidentified	Unknown	Unknown
ASV306	Fungi	Glomeromycota	Glomeromycetes	Glomerales	Glomeraceae	unidentified	unidentified	Unknown	Unknown
ASV307	Fungi	Ascomycota	Leotiomycetes	Helotiales	unidentified	unidentified	unidentified	Unknown	Unknown
ASV308	Fungi	Ascomycota	Leotiomycetes	Helotiales	Hyaloscyphaceae	Hyaloscypha	unidentified	Litter saprotroph	Saprotroph
ASV309	Fungi	Basidiomycota	Agaricomycetes	Sebaciunidentifiedles	Sebaciunidentifiedceae	Sebaciunidentified	unidentified	Unknown	Unknown
ASV310	Fungi	Rozellomycota	unidentified	unidentified	unidentified	unidentified	unidentified	Unknown	Unknown
ASV311	Fungi	Basidiomycota	Agaricomycetes	Agaricales	Hygrophoraceae	Hygrocybe	ingrata	Soil saprotroph	Saprotroph
ASV312	Fungi	Ascomycota	Dothideomycetes	Pleosporales	Pleosporales_fam_Incertae_sedis	Monodictys	arctica	Lichen parasite	Other
ASV313	Fungi	Mortierellomycota	Mortierellomycetes	Mortierellales	Mortierellaceae	Mortierella	globulifera	Soil saprotroph	Saprotroph
ASV314	Fungi	Ascomycota	Leotiomycetes	Helotiales	Leotiaceae	Gorgomyces	unidentified	Litter saprotroph	Saprotroph
ASV315	Fungi	Basidiomycota	Agaricomycetes	Cantharellales	Clavuliunidentifiedceae	unidentified	unidentified	Unknown	Unknown
ASV316	Fungi	Glomeromycota	Glomeromycetes	Glomerales	Glomeraceae	Glomus	unidentified	Arbuscular mycorrhiza	Mutualists
ASV317	Fungi	Ascomycota	Leotiomycetes	Helotiales	unidentified	unidentified	unidentified	Unknown	Unknown
ASV318	Fungi	Ascomycota	Leotiomycetes	Helotiales	Vibrisseaceae	Vibrissea	unidentified	Litter saprotroph	Saprotroph
ASV319	Fungi	Basidiomycota	Agaricomycetes	Agaricales	Clavariaceae	Ramariopsis	unidentified	Soil saprotroph	Saprotroph
ASV320	Fungi	Basidiomycota	Agaricomycetes	Agaricales	Strophariaceae	Galeriunidentified	fibrillosa	Unknown	Unknown
ASV321	Fungi	Glomeromycota	Glomeromycetes	Glomerales	Glomeraceae	unidentified	unidentified	Unknown	Unknown
ASV322	Fungi	Ascomycota	unidentified	unidentified	unidentified	unidentified	unidentified	Unknown	Unknown
ASV323	Fungi	Mortierellomycota	Mortierellomycetes	Mortierellales	Mortierellaceae	Mortierella	globulifera	Soil saprotroph	Saprotroph
ASV324	Fungi	Ascomycota	Leotiomycetes	Helotiales	unidentified	unidentified	unidentified	Unknown	Unknown
ASV325	Fungi	Glomeromycota	Glomeromycetes	unidentified	unidentified	unidentified	unidentified	Unknown	Unknown
ASV326	Fungi	Ascomycota	Leotiomycetes	Helotiales	unidentified	unidentified	unidentified	Unknown	Unknown
ASV327	Fungi	Basidiomycota	Agaricomycetes	Agaricales	Omphalotaceae	Gymnopus	confluens	Litter saprotroph	Saprotroph
ASV328	Fungi	Ascomycota	Leotiomycetes	Helotiales	Leotiaceae	Leotia	lubrica	Ectomycorrhizal	Mutualists
ASV329	Fungi	Basidiomycota	Agaricomycetes	Agaricales	Strophariaceae	Galeriunidentified	fibrillosa	Unknown	Unknown
ASV330	Fungi	Ascomycota	Eurotiomycetes	Chaetothyriales	Herpotrichiellaceae	Cladophialophora	chaetospira	Soil saprotroph	Saprotroph
ASV331	Fungi	Ascomycota	Leotiomycetes	Helotiales	Helotiaceae	Meliniomyces	unidentified	Root endophyte	Other
ASV332	Fungi	unidentified	unidentified	unidentified	unidentified	unidentified	unidentified	Unknown	Unknown
ASV333	Fungi	unidentified	unidentified	unidentified	unidentified	unidentified	unidentified	Unknown	Unknown
ASV334	Fungi	Basidiomycota	Agaricomycetes	Agaricales	Entolomataceae	Entoloma	mirum	Soil saprotroph	Saprotroph
ASV335	Fungi	Ascomycota	Leotiomycetes	Helotiales	unidentified	unidentified	unidentified	Unknown	Unknown
ASV336	Fungi	Ascomycota	Leotiomycetes	Helotiales	Hyaloscyphaceae	Austropezia	unidentified	Litter saprotroph	Saprotroph
ASV337	Fungi	Basidiomycota	Agaricomycetes	Thelephorales	Thelephoraceae	Tomentella	botryoides	Ectomycorrhizal	Mutualists
ASV338	Fungi	Ascomycota	Leotiomycetes	Helotiales	Hyaloscyphaceae	unidentified	unidentified	Unknown	Unknown
ASV339	Fungi	Glomeromycota	unidentified	unidentified	unidentified	unidentified	unidentified	Unknown	Unknown
ASV340	Fungi	Basidiomycota	Agaricomycetes	Agaricales	Tricholomataceae	Fayodia	bisphaerigera	Litter saprotroph	Saprotroph
ASV341	Fungi	Basidiomycota	Agaricomycetes	Agaricales	Tricholomataceae	Myceunidentified	silvae-nigrae	Unknown	Unknown
ASV342	Fungi	Ascomycota	Leotiomycetes	Helotiales	Vibrisseaceae	Phialocephala	fortinii	Soil saprotroph	Saprotroph
ASV343	Fungi	Ascomycota	Leotiomycetes	Helotiales	Hyaloscyphaceae	Lachnellula	fuscosanguinea	Wood saprotroph	Saprotroph
ASV344	Fungi	Ascomycota	unidentified	unidentified	unidentified	unidentified	unidentified	Unknown	Unknown
ASV345	Fungi	Ascomycota	Leotiomycetes	Helotiales	Leotiaceae	Neobulgaria	unidentified	Wood saprotroph	Saprotroph
ASV346	Fungi	Ascomycota	Leotiomycetes	Helotiales	Tricladiaceae	unidentified	unidentified	Unknown	Unknown
ASV347	Fungi	Mortierellomycota	Mortierellomycetes	Mortierellales	Mortierellaceae	Mortierella	unidentified	Soil saprotroph	Saprotroph
ASV348	Fungi	Glomeromycota	Glomeromycetes	unidentified	unidentified	unidentified	unidentified	Unknown	Unknown
ASV349	Fungi	Mortierellomycota	Mortierellomycetes	Mortierellales	Mortierellaceae	Mortierella	amoeboidea	Soil saprotroph	Saprotroph
ASV350	Fungi	Basidiomycota	Agaricomycetes	Agaricales	Entolomataceae	Entoloma	mirum	Soil saprotroph	Saprotroph
ASV351	Fungi	Basidiomycota	Tremellomycetes	Trichosporounidentifiedles	Trichosporounidentifiedceae	Apiotrichum	porosum	Soil saprotroph	Saprotroph
ASV352	Fungi	Basidiomycota	Agaricomycetes	Agaricales	Tricholomataceae	Myceunidentified	metata	Unknown	Unknown
ASV353	Fungi	Glomeromycota	Glomeromycetes	unidentified	unidentified	unidentified	unidentified	Unknown	Unknown
ASV354	Fungi	Basidiomycota	Agaricomycetes	Trechisporales	unidentified	unidentified	unidentified	Unknown	Unknown
ASV355	Fungi	Ascomycota	Dothideomycetes	Pleosporales	unidentified	unidentified	unidentified	Unknown	Unknown
ASV356	Fungi	Glomeromycota	Glomeromycetes	unidentified	unidentified	unidentified	unidentified	Unknown	Unknown
ASV357	Fungi	Ascomycota	Leotiomycetes	Helotiales	Hyaloscyphaceae	Hyaloscypha	unidentified	Litter saprotroph	Saprotroph
ASV358	Fungi	Ascomycota	Eurotiomycetes	Chaetothyriales	Herpotrichiellaceae	unidentified	unidentified	Unknown	Unknown
ASV359	Fungi	Ascomycota	Leotiomycetes	Helotiales	Helotiaceae	Hymenoscyphus	tetracladius	Litter saprotroph	Saprotroph
ASV360	Fungi	Mortierellomycota	Mortierellomycetes	Mortierellales	Mortierellaceae	Mortierella	hyaliunidentified	Soil saprotroph	Saprotroph
ASV361	Fungi	unidentified	unidentified	unidentified	unidentified	unidentified	unidentified	Unknown	Unknown
ASV362	Fungi	Basidiomycota	Agaricomycetes	Agaricales	Bolbitiaceae	Cyclocybe	erebia	Wood saprotroph	Saprotroph
ASV363	Fungi	Glomeromycota	unidentified	unidentified	unidentified	unidentified	unidentified	Unknown	Unknown
ASV364	Fungi	Ascomycota	Dothideomycetes	Capnodiales	unidentified	unidentified	unidentified	Unknown	Unknown
ASV365	Fungi	Basidiomycota	unidentified	unidentified	unidentified	unidentified	unidentified	Unknown	Unknown
ASV366	Fungi	Basidiomycota	Agaricomycetes	Agaricales	Strophariaceae	Galeriunidentified	unidentified	Unknown	Unknown
ASV367	Fungi	Glomeromycota	unidentified	unidentified	unidentified	unidentified	unidentified	Unknown	Unknown
ASV368	Fungi	unidentified	unidentified	unidentified	unidentified	unidentified	unidentified	Unknown	Unknown
ASV369	Fungi	Mortierellomycota	Mortierellomycetes	Mortierellales	Mortierellaceae	Mortierella	unidentified	Soil saprotroph	Saprotroph
ASV370	Fungi	Basidiomycota	Agaricomycetes	Agaricales	Cyphellaceae	unidentified	unidentified	Unknown	Unknown
ASV371	Fungi	Basidiomycota	Agaricomycetes	Agaricales	Tricholomataceae	Myceunidentified	leptocephala	Unknown	Unknown
ASV372	Fungi	Ascomycota	Archaeorhizomycetes	Archaeorhizomycetales	Archaeorhizomycetaceae	Archaeorhizomyces	unidentified	Soil saprotroph	Saprotroph
ASV373	Fungi	unidentified	unidentified	unidentified	unidentified	unidentified	unidentified	Unknown	Unknown
ASV374	Fungi	Ascomycota	Leotiomycetes	Helotiales	unidentified	unidentified	unidentified	Unknown	Unknown
ASV375	Fungi	unidentified	unidentified	unidentified	unidentified	unidentified	unidentified	Unknown	Unknown
ASV376	Fungi	Ascomycota	Leotiomycetes	Helotiales	Hyaloscyphaceae	Lachnum	unidentified	Litter saprotroph	Saprotroph
ASV377	Fungi	Ascomycota	Archaeorhizomycetes	Archaeorhizomycetales	Archaeorhizomycetaceae	Archaeorhizomyces	unidentified	Soil saprotroph	Saprotroph
ASV378	Fungi	Glomeromycota	Glomeromycetes	unidentified	unidentified	unidentified	unidentified	Unknown	Unknown
ASV379	Fungi	Ascomycota	Leotiomycetes	Helotiales	Hyaloscyphaceae	unidentified	unidentified	Unknown	Unknown
ASV380	Fungi	Basidiomycota	Agaricomycetes	Geastrales	Geastraceae	unidentified	unidentified	Unknown	Unknown
ASV381	Fungi	Basidiomycota	Agaricomycetes	Agaricales	Tricholomataceae	Myceunidentified	metata	Unknown	Unknown
ASV382	Fungi	Mortierellomycota	Mortierellomycetes	Mortierellales	Mortierellaceae	Mortierella	rishikesha	Soil saprotroph	Saprotroph
ASV383	Fungi	Basidiomycota	Agaricomycetes	Agaricales	Hygrophoraceae	Hygrocybe	ingrata	Soil saprotroph	Saprotroph
ASV384	Fungi	Basidiomycota	Agaricomycetes	Sebaciunidentifiedles	Sebaciunidentifiedceae	Sebaciunidentified	unidentified	Unknown	Unknown
ASV385	Fungi	Basidiomycota	Agaricomycetes	Agaricales	Tricholomataceae	Myceunidentified	unidentified	Unknown	Unknown
ASV386	Fungi	Ascomycota	Eurotiomycetes	Chaetothyriales	Herpotrichiellaceae	unidentified	unidentified	Unknown	Unknown
ASV387	Fungi	Mortierellomycota	Mortierellomycetes	Mortierellales	Mortierellaceae	Mortierella	globulifera	Soil saprotroph	Saprotroph
ASV388	Fungi	Basidiomycota	Agaricomycetes	Agaricales	Bolbitiaceae	Cyclocybe	erebia	Wood saprotroph	Saprotroph
ASV389	Fungi	Ascomycota	Dothideomycetes	Capnodiales	unidentified	unidentified	unidentified	Unknown	Unknown
ASV390	Fungi	Ascomycota	Leotiomycetes	Helotiales	unidentified	unidentified	unidentified	Unknown	Unknown
ASV391	Fungi	Basidiomycota	Agaricomycetes	Tremellodendropsidales	unidentified	unidentified	unidentified	Unknown	Unknown
ASV392	Fungi	Basidiomycota	Agaricomycetes	Agaricales	Tricholomataceae	Myceunidentified	leptocephala	Unknown	Unknown
ASV393	Fungi	unidentified	unidentified	unidentified	unidentified	unidentified	unidentified	Unknown	Unknown
ASV394	Fungi	Ascomycota	Leotiomycetes	Helotiales	Hyaloscyphaceae	Polydesmia	pruinosa	Wood saprotroph	Saprotroph
ASV395	Fungi	Ascomycota	Leotiomycetes	Helotiales	Dermateaceae	Pezicula	unidentified	Root endophyte	Other
ASV396	Fungi	Ascomycota	Sordariomycetes	Sordariales	Cephalothecaceae	Cephalotheca	unidentified	Mycoparasite	Other
ASV397	Fungi	Ascomycota	Leotiomycetes	Helotiales	Dermateaceae	unidentified	unidentified	Unknown	Unknown
ASV398	Fungi	Ascomycota	Leotiomycetes	Helotiales	Hyaloscyphaceae	Hyaloscypha	unidentified	Litter saprotroph	Saprotroph
ASV399	Fungi	Basidiomycota	Agaricomycetes	Agaricales	Hygrophoraceae	Hygrocybe	chlorophaunidentified	Soil saprotroph	Saprotroph
ASV400	Fungi	Basidiomycota	Agaricomycetes	Trechisporales	Hydnodontaceae	Trechispora	unidentified	Wood saprotroph	Saprotroph
ASV401	Fungi	Basidiomycota	Agaricomycetes	Agaricales	Tricholomataceae	Myceunidentified	unidentified	Unknown	Unknown
ASV402	Fungi	Basidiomycota	Agaricomycetes	Agaricales	Bolbitiaceae	Cyclocybe	erebia	Wood saprotroph	Saprotroph
ASV403	Fungi	Ascomycota	Orbiliomycetes	Orbiliales	unidentified	unidentified	unidentified	Unknown	Unknown
ASV404	Fungi	Ascomycota	Sordariomycetes	unidentified	unidentified	unidentified	unidentified	Unknown	Unknown
ASV405	Fungi	unidentified	unidentified	unidentified	unidentified	unidentified	unidentified	Unknown	Unknown
ASV406	Fungi	Ascomycota	Sordariomycetes	Hypocreales	Nectriaceae	Marianunidentifiedea	punicea	Unknown	Unknown
ASV407	Fungi	Basidiomycota	Agaricomycetes	Agaricales	Strophariaceae	Galeriunidentified	unidentified	Unknown	Unknown
ASV408	Fungi	Basidiomycota	Agaricomycetes	Agaricales	Stephanosporaceae	unidentified	unidentified	Unknown	Unknown
ASV409	Fungi	Mortierellomycota	Mortierellomycetes	Mortierellales	Mortierellaceae	unidentified	unidentified	Unknown	Unknown
ASV410	Fungi	Basidiomycota	Agaricomycetes	Sebaciunidentifiedles	Sebaciunidentifiedceae	Sebaciunidentified	unidentified	Unknown	Unknown
ASV411	Fungi	Basidiomycota	Agaricomycetes	Agaricales	Clavariaceae	Clavulinopsis	luteoalba	Soil saprotroph	Saprotroph
ASV412	Fungi	Basidiomycota	Agaricomycetes	Agaricales	Entolomataceae	Entoloma	unidentified	Soil saprotroph	Saprotroph
ASV413	Fungi	Basidiomycota	Agaricomycetes	Trechisporales	Hydnodontaceae	Luellia	unidentified	Wood saprotroph	Saprotroph
ASV414	Fungi	Basidiomycota	Agaricomycetes	Agaricales	Tricholomataceae	Myceunidentified	galopus	Unknown	Unknown
ASV415	Fungi	Ascomycota	Leotiomycetes	Helotiales	Helotiales_fam_Incertae_sedis	Leohumicola	termiunidentifiedlis	Soil saprotroph	Saprotroph
ASV416	Fungi	Basidiomycota	Agaricomycetes	Agaricales	Hygrophoraceae	Hygrocybe	cantharellus	Soil saprotroph	Saprotroph
ASV417	Fungi	Ascomycota	unidentified	unidentified	unidentified	unidentified	unidentified	Unknown	Unknown
ASV418	Fungi	Ascomycota	unidentified	unidentified	unidentified	unidentified	unidentified	Unknown	Unknown
ASV419	Fungi	Basidiomycota	Tremellomycetes	Tremellales	Trimorphomycetaceae	Saitozyma	podzolica	Soil saprotroph	Saprotroph
ASV420	Fungi	Glomeromycota	unidentified	unidentified	unidentified	unidentified	unidentified	Unknown	Unknown
ASV421	Fungi	unidentified	unidentified	unidentified	unidentified	unidentified	unidentified	Unknown	Unknown
ASV422	Fungi	Ascomycota	Leotiomycetes	Helotiales	unidentified	unidentified	unidentified	Unknown	Unknown
ASV423	Fungi	Basidiomycota	Agaricomycetes	Agaricales	Strophariaceae	Galeriunidentified	unidentified	Unknown	Unknown
ASV424	Fungi	Basidiomycota	Agaricomycetes	Cantharellales	Clavuliunidentifiedceae	unidentified	unidentified	Unknown	Unknown
ASV425	Fungi	Basidiomycota	Agaricomycetes	Trechisporales	unidentified	unidentified	unidentified	Unknown	Unknown
ASV426	Fungi	Basidiomycota	Agaricomycetes	Agaricales	Tricholomataceae	Myceunidentified	rebaudengoi	Unknown	Unknown
ASV427	Fungi	unidentified	unidentified	unidentified	unidentified	unidentified	unidentified	Unknown	Unknown
ASV428	Fungi	Ascomycota	Sordariomycetes	Hypocreales	Nectriaceae	Fusarium	unidentified	Pathogen	Pathogen
ASV429	Fungi	Basidiomycota	Agaricomycetes	Agaricales	Tricholomataceae	Mycenella	unidentified	Litter saprotroph	Saprotroph
ASV430	Fungi	Ascomycota	Leotiomycetes	Helotiales	Hyaloscyphaceae	Hyaloscypha	unidentified	Litter saprotroph	Saprotroph
ASV431	Fungi	Ascomycota	Leotiomycetes	Helotiales	Helotiaceae	Hymenoscyphus	tetracladius	Litter saprotroph	Saprotroph
ASV432	Fungi	Ascomycota	Leotiomycetes	Helotiales	Helotiaceae	Hymenoscyphus	monticola	Litter saprotroph	Saprotroph
ASV433	Fungi	Ascomycota	Dothideomycetes	Pleosporales	Melanommataceae	Petrakia	unidentified	Pathogen	Pathogen
ASV434	Fungi	Basidiomycota	Agaricomycetes	Agaricales	Tricholomataceae	Myceunidentified	galopus	Unknown	Unknown
ASV435	Fungi	Ascomycota	Leotiomycetes	Helotiales	Chaetomellaceae	Pilidium	acerinum	Pathogen	Pathogen
ASV436	Fungi	unidentified	unidentified	unidentified	unidentified	unidentified	unidentified	Unknown	Unknown
ASV437	Fungi	Basidiomycota	Agaricomycetes	Sebaciunidentifiedles	Sebaciunidentifiedceae	Sebaciunidentified	unidentified	Unknown	Unknown
ASV438	Fungi	Basidiomycota	Agaricomycetes	Cantharellales	Clavuliunidentifiedceae	Clavuliunidentified	orunidentifiedtipes	Unknown	Unknown
ASV439	Fungi	Glomeromycota	Glomeromycetes	unidentified	unidentified	unidentified	unidentified	Unknown	Unknown
ASV440	Fungi	Ascomycota	Archaeorhizomycetes	Archaeorhizomycetales	Archaeorhizomycetaceae	Archaeorhizomyces	unidentified	Soil saprotroph	Saprotroph
ASV441	Fungi	Basidiomycota	Agaricomycetes	Agaricales	Tricholomataceae	Myceunidentified	unidentified	Unknown	Unknown
ASV442	Fungi	Ascomycota	unidentified	unidentified	unidentified	unidentified	unidentified	Unknown	Unknown
ASV443	Fungi	Ascomycota	Eurotiomycetes	Chaetothyriales	Herpotrichiellaceae	Cladophialophora	chaetospira	Soil saprotroph	Saprotroph
ASV444	Fungi	Basidiomycota	Agaricomycetes	Tremellodendropsidales	unidentified	unidentified	unidentified	Unknown	Unknown
ASV445	Fungi	Mortierellomycota	Mortierellomycetes	Mortierellales	Mortierellaceae	Mortierella	camargensis	Soil saprotroph	Saprotroph
ASV446	Fungi	Basidiomycota	Atractiellomycetes	Atractiellales	Phleogeunidentifiedceae	Bourdotigloea	lanea	Unspecified saprotroph	Saprotroph
ASV447	Fungi	Mortierellomycota	Mortierellomycetes	Mortierellales	Mortierellaceae	Mortierella	hyaliunidentified	Soil saprotroph	Saprotroph
ASV448	Fungi	Mortierellomycota	Mortierellomycetes	Mortierellales	Mortierellaceae	Mortierella	hyaliunidentified	Soil saprotroph	Saprotroph
ASV449	Fungi	Ascomycota	Sordariomycetes	Sordariales	Cephalothecaceae	Cephalotheca	unidentified	Mycoparasite	Other
ASV450	Fungi	Ascomycota	Sordariomycetes	Chaetosphaeriales	Chaetosphaeriaceae	Chloridium	aseptatum	Litter saprotroph	Saprotroph
ASV451	Fungi	Ascomycota	Archaeorhizomycetes	Archaeorhizomycetales	Archaeorhizomycetaceae	Archaeorhizomyces	unidentified	Soil saprotroph	Saprotroph
ASV452	Fungi	Ascomycota	Leotiomycetes	Helotiales	Hyaloscyphaceae	Austropezia	unidentified	Litter saprotroph	Saprotroph
ASV453	Fungi	Ascomycota	unidentified	unidentified	unidentified	unidentified	unidentified	Unknown	Unknown
ASV454	Fungi	Basidiomycota	Agaricomycetes	Agaricales	Cyphellaceae	unidentified	unidentified	Unknown	Unknown
ASV455	Fungi	Ascomycota	Leotiomycetes	Helotiales	unidentified	unidentified	unidentified	Unknown	Unknown
ASV456	Fungi	Basidiomycota	Agaricomycetes	Agaricales	Entolomataceae	Entoloma	unidentified	Soil saprotroph	Saprotroph
ASV457	Fungi	Glomeromycota	Glomeromycetes	Glomerales	Glomeraceae	Glomus	unidentified	Arbuscular mycorrhiza	Mutualists
ASV458	Fungi	Basidiomycota	Agaricomycetes	Agaricales	Bolbitiaceae	Cyclocybe	erebia	Wood saprotroph	Saprotroph
ASV459	Fungi	unidentified	unidentified	unidentified	unidentified	unidentified	unidentified	Unknown	Unknown
ASV460	Fungi	unidentified	unidentified	unidentified	unidentified	unidentified	unidentified	Unknown	Unknown
ASV461	Fungi	Glomeromycota	unidentified	unidentified	unidentified	unidentified	unidentified	Unknown	Unknown
ASV462	Fungi	Ascomycota	Geoglossomycetes	Geoglossales	Geoglossaceae	Geoglossum	cookeanum	Soil saprotroph	Saprotroph
ASV463	Fungi	Basidiomycota	Agaricomycetes	Agaricales	Hygrophoraceae	Hygrocybe	cantharellus	Soil saprotroph	Saprotroph
ASV464	Fungi	Ascomycota	Leotiomycetes	Helotiales	unidentified	unidentified	unidentified	Unknown	Unknown
ASV465	Fungi	Basidiomycota	Agaricomycetes	Auriculariales	Auriculariales_fam_Incertae_sedis	Reunidentifiedtobasidium	unidentified	Unknown	Unknown
ASV466	Fungi	Basidiomycota	Agaricomycetes	Agaricales	unidentified	unidentified	unidentified	Unknown	Unknown
ASV467	Fungi	Mortierellomycota	Mortierellomycetes	Mortierellales	Mortierellaceae	Mortierella	pulchella	Soil saprotroph	Saprotroph
ASV468	Fungi	Glomeromycota	unidentified	unidentified	unidentified	unidentified	unidentified	Unknown	Unknown
ASV469	Fungi	Basidiomycota	Cystobasidiomycetes	Erythrobasidiales	Erythrobasidiaceae	Bannoa	ogasawarensis	Litter saprotroph	Saprotroph
ASV470	Fungi	Ascomycota	Eurotiomycetes	Chaetothyriales	Herpotrichiellaceae	unidentified	unidentified	Unknown	Unknown
ASV471	Fungi	Basidiomycota	Agaricomycetes	Agaricales	Tricholomataceae	Myceunidentified	unidentified	Unknown	Unknown
ASV472	Fungi	Ascomycota	Leotiomycetes	Helotiales	unidentified	unidentified	unidentified	Unknown	Unknown
ASV473	Fungi	Basidiomycota	Agaricomycetes	Agaricales	unidentified	unidentified	unidentified	Unknown	Unknown
ASV474	Fungi	Basidiomycota	Agaricomycetes	unidentified	unidentified	unidentified	unidentified	Unknown	Unknown
ASV475	Fungi	Ascomycota	Eurotiomycetes	Chaetothyriales	Herpotrichiellaceae	Cladophialophora	chaetospira	Soil saprotroph	Saprotroph
ASV476	Fungi	Ascomycota	Eurotiomycetes	Chaetothyriales	Herpotrichiellaceae	Exophiala	equiunidentified	Animal parasite	Other
ASV477	Fungi	unidentified	unidentified	unidentified	unidentified	unidentified	unidentified	Unknown	Unknown
ASV478	Fungi	unidentified	unidentified	unidentified	unidentified	unidentified	unidentified	Unknown	Unknown
ASV479	Fungi	Ascomycota	Eurotiomycetes	Chaetothyriales	Herpotrichiellaceae	Cladophialophora	unidentified	Soil saprotroph	Saprotroph
ASV480	Fungi	Basidiomycota	Agaricomycetes	Cantharellales	Ceratobasidiaceae	unidentified	unidentified	Unknown	Unknown
ASV481	Fungi	unidentified	unidentified	unidentified	unidentified	unidentified	unidentified	Unknown	Unknown
ASV482	Fungi	Mortierellomycota	Mortierellomycetes	Mortierellales	Mortierellaceae	Mortierella	hyaliunidentified	Soil saprotroph	Saprotroph
ASV483	Fungi	Basidiomycota	Pucciniomycetes	Septobasidiales	unidentified	unidentified	unidentified	Unknown	Unknown
ASV484	Fungi	Glomeromycota	unidentified	unidentified	unidentified	unidentified	unidentified	Unknown	Unknown
ASV485	Fungi	Glomeromycota	Glomeromycetes	Glomerales	Glomeraceae	Dominikia	unidentified	Arbuscular mycorrhiza	Mutualists
ASV486	Fungi	Mortierellomycota	Mortierellomycetes	Mortierellales	Mortierellaceae	Mortierella	hyaliunidentified	Soil saprotroph	Saprotroph
ASV487	Fungi	Basidiomycota	Agaricomycetes	Agaricales	Strophariaceae	Galeriunidentified	pseudocameriunidentified	Unknown	Unknown
ASV488	Fungi	Mortierellomycota	Mortierellomycetes	Mortierellales	Mortierellaceae	Mortierella	unidentified	Soil saprotroph	Saprotroph
ASV489	Fungi	Basidiomycota	Agaricomycetes	Thelephorales	Thelephoraceae	Tomentellopsis	unidentified	Ectomycorrhizal	Mutualists
ASV490	Fungi	Ascomycota	unidentified	unidentified	unidentified	unidentified	unidentified	Unknown	Unknown
ASV491	Fungi	Basidiomycota	Agaricomycetes	Agaricales	Hygrophoraceae	Hygrocybe	chlorophaunidentified	Soil saprotroph	Saprotroph
ASV492	Fungi	Ascomycota	Sordariomycetes	Hypocreales	Nectriaceae	Dactylonectria	estremocensis	Pathogen	Pathogen
ASV493	Fungi	Ascomycota	Leotiomycetes	Helotiales	unidentified	unidentified	unidentified	Unknown	Unknown
ASV494	Fungi	Ascomycota	Leotiomycetes	Helotiales	unidentified	unidentified	unidentified	Unknown	Unknown
ASV495	Fungi	Glomeromycota	unidentified	unidentified	unidentified	unidentified	unidentified	Unknown	Unknown
ASV496	Fungi	Basidiomycota	Agaricomycetes	Agaricales	Strophariaceae	Galeriunidentified	unidentified	Unknown	Unknown
ASV497	Fungi	Ascomycota	Eurotiomycetes	Chaetothyriales	unidentified	unidentified	unidentified	Unknown	Unknown
ASV498	Fungi	Ascomycota	unidentified	unidentified	unidentified	unidentified	unidentified	Unknown	Unknown
ASV499	Fungi	Ascomycota	Leotiomycetes	Helotiales	Hyaloscyphaceae	Polydesmia	pruinosa	Wood saprotroph	Saprotroph
ASV500	Fungi	Glomeromycota	Glomeromycetes	unidentified	unidentified	unidentified	unidentified	Unknown	Unknown
ASV501	Fungi	Ascomycota	Leotiomycetes	Helotiales	Vibrisseaceae	Phialocephala	fortinii	Soil saprotroph	Saprotroph
ASV502	Fungi	Basidiomycota	Agaricomycetes	Agaricales	Tricholomataceae	Myceunidentified	unidentified	Unknown	Unknown
ASV503	Fungi	unidentified	unidentified	unidentified	unidentified	unidentified	unidentified	Unknown	Unknown
ASV504	Fungi	unidentified	unidentified	unidentified	unidentified	unidentified	unidentified	Unknown	Unknown
ASV505	Fungi	Ascomycota	Leotiomycetes	Helotiales	Vibrisseaceae	Phialocephala	fortinii	Soil saprotroph	Saprotroph
ASV506	Fungi	Ascomycota	Eurotiomycetes	Eurotiales	Aspergillaceae	Penicillium	unidentified	Unspecified saprotroph	Saprotroph
ASV507	Fungi	unidentified	unidentified	unidentified	unidentified	unidentified	unidentified	Unknown	Unknown
ASV508	Fungi	Ascomycota	Leotiomycetes	Helotiales	Leotiaceae	Leotia	lubrica	Ectomycorrhizal	Mutualists
ASV509	Fungi	Ascomycota	Eurotiomycetes	Chaetothyriales	Herpotrichiellaceae	unidentified	unidentified	Unknown	Unknown
ASV510	Fungi	Ascomycota	Sordariomycetes	Hypocreales	Hypocreaceae	unidentified	unidentified	Unknown	Unknown
ASV511	Fungi	Basidiomycota	Agaricomycetes	Agaricales	Inocybaceae	Inocybe	neobrunnescens	Ectomycorrhizal	Mutualists
ASV512	Fungi	Ascomycota	Sordariomycetes	Hypocreales	Nectriaceae	Neonectria	lugdunensis	Pathogen	Pathogen
ASV513	Fungi	Ascomycota	Sordariomycetes	Chaetosphaeriales	Chaetosphaeriaceae	Chaetosphaeria	unidentified	Litter saprotroph	Saprotroph
ASV514	Fungi	Ascomycota	unidentified	unidentified	unidentified	unidentified	unidentified	Unknown	Unknown
ASV515	Fungi	Ascomycota	Xylonomycetes	GS34	unidentified	unidentified	unidentified	Unknown	Unknown
ASV516	Fungi	Basidiomycota	Agaricomycetes	Agaricales	Bolbitiaceae	Cyclocybe	erebia	Wood saprotroph	Saprotroph
ASV517	Fungi	Basidiomycota	Agaricomycetes	Agaricales	Bolbitiaceae	Cyclocybe	erebia	Wood saprotroph	Saprotroph
ASV518	Fungi	Ascomycota	Leotiomycetes	Helotiales	Helotiales_fam_Incertae_sedis	Rhexocercosporidium	unidentified	Pathogen	Pathogen
ASV519	Fungi	Basidiomycota	Agaricomycetes	Polyporales	Meruliaceae	Scopuloides	hydnoides	Wood saprotroph	Saprotroph
ASV520	Fungi	Ascomycota	unidentified	unidentified	unidentified	unidentified	unidentified	Unknown	Unknown
ASV521	Fungi	Basidiomycota	Agaricomycetes	Thelephorales	Thelephoraceae	unidentified	unidentified	Unknown	Unknown
ASV522	Fungi	Ascomycota	Leotiomycetes	Helotiales	Hyaloscyphaceae	Pezizella	unidentified	Root endophyte	Other
ASV523	Fungi	Ascomycota	Archaeorhizomycetes	Archaeorhizomycetales	Archaeorhizomycetaceae	Archaeorhizomyces	unidentified	Soil saprotroph	Saprotroph
ASV524	Fungi	Mortierellomycota	Mortierellomycetes	Mortierellales	Mortierellaceae	Mortierella	hyaliunidentified	Soil saprotroph	Saprotroph
ASV525	Fungi	Basidiomycota	Agaricomycetes	Agaricales	unidentified	unidentified	unidentified	Unknown	Unknown
ASV526	Fungi	Ascomycota	Leotiomycetes	Helotiales	Helotiaceae	Meliniomyces	unidentified	Root endophyte	Other
ASV527	Fungi	Ascomycota	Leotiomycetes	Helotiales	unidentified	unidentified	unidentified	Unknown	Unknown
ASV528	Fungi	Ascomycota	Leotiomycetes	Helotiales	unidentified	unidentified	unidentified	Unknown	Unknown
ASV529	Fungi	Basidiomycota	Agaricomycetes	Sebaciunidentifiedles	Sebaciunidentifiedceae	Sebaciunidentified	unidentified	Unknown	Unknown
ASV530	Fungi	Ascomycota	Leotiomycetes	Helotiales	unidentified	unidentified	unidentified	Unknown	Unknown
ASV531	Fungi	Glomeromycota	Glomeromycetes	Glomerales	Glomeraceae	unidentified	unidentified	Unknown	Unknown
ASV532	Fungi	Ascomycota	Dothideomycetes	Pleosporales	unidentified	unidentified	unidentified	Unknown	Unknown
ASV533	Fungi	Basidiomycota	Tremellomycetes	Tremellales	Trimorphomycetaceae	Saitozyma	podzolica	Soil saprotroph	Saprotroph
ASV534	Fungi	Mortierellomycota	Mortierellomycetes	Mortierellales	Mortierellaceae	Mortierella	unidentified	Soil saprotroph	Saprotroph
ASV535	Fungi	Basidiomycota	Agaricomycetes	Agaricales	Strophariaceae	Galeriunidentified	pseudocameriunidentified	Unknown	Unknown
ASV536	Fungi	Ascomycota	Archaeorhizomycetes	Archaeorhizomycetales	Archaeorhizomycetaceae	Archaeorhizomyces	unidentified	Soil saprotroph	Saprotroph
ASV537	Fungi	unidentified	unidentified	unidentified	unidentified	unidentified	unidentified	Unknown	Unknown
ASV538	Fungi	unidentified	unidentified	unidentified	unidentified	unidentified	unidentified	Unknown	Unknown
ASV539	Fungi	unidentified	unidentified	unidentified	unidentified	unidentified	unidentified	Unknown	Unknown
ASV540	Fungi	Basidiomycota	Agaricomycetes	Agaricales	Clavariaceae	Clavulinopsis	laeticolor	Soil saprotroph	Saprotroph
ASV541	Fungi	Ascomycota	Leotiomycetes	Helotiales	unidentified	unidentified	unidentified	Unknown	Unknown
ASV542	Fungi	Ascomycota	Eurotiomycetes	Eurotiales	Aspergillaceae	Penicillium	swiecickii	Unspecified saprotroph	Saprotroph
ASV543	Fungi	Ascomycota	Leotiomycetes	Helotiales	Helotiaceae	Meliniomyces	unidentified	Root endophyte	Other
ASV544	Fungi	Basidiomycota	Agaricomycetes	Agaricales	Inocybaceae	Inocybe	unidentifiedpipes	Ectomycorrhizal	Mutualists
ASV545	Fungi	unidentified	unidentified	unidentified	unidentified	unidentified	unidentified	Unknown	Unknown
ASV546	Fungi	Ascomycota	unidentified	unidentified	unidentified	unidentified	unidentified	Unknown	Unknown
ASV547	Fungi	Basidiomycota	Agaricomycetes	Agaricales	Bolbitiaceae	Cyclocybe	erebia	Wood saprotroph	Saprotroph
ASV548	Fungi	Ascomycota	Leotiomycetes	Helotiales	Tricladiaceae	Tricladium	minutum	Litter saprotroph	Saprotroph
ASV549	Fungi	Basidiomycota	Agaricomycetes	Agaricales	Entolomataceae	Entoloma	luteofuscum	Soil saprotroph	Saprotroph
ASV550	Fungi	unidentified	unidentified	unidentified	unidentified	unidentified	unidentified	Unknown	Unknown
ASV551	Fungi	Ascomycota	unidentified	unidentified	unidentified	unidentified	unidentified	Unknown	Unknown
ASV552	Fungi	Ascomycota	unidentified	unidentified	unidentified	unidentified	unidentified	Unknown	Unknown
ASV553	Fungi	Ascomycota	Archaeorhizomycetes	Archaeorhizomycetales	Archaeorhizomycetaceae	Archaeorhizomyces	unidentified	Soil saprotroph	Saprotroph
ASV554	Fungi	Basidiomycota	unidentified	unidentified	unidentified	unidentified	unidentified	Unknown	Unknown
ASV555	Fungi	Ascomycota	Sordariomycetes	Hypocreales	unidentified	unidentified	unidentified	Unknown	Unknown
ASV556	Fungi	Ascomycota	Sordariomycetes	unidentified	unidentified	unidentified	unidentified	Unknown	Unknown
ASV557	Fungi	Ascomycota	unidentified	unidentified	unidentified	unidentified	unidentified	Unknown	Unknown
ASV558	Fungi	Basidiomycota	Agaricomycetes	Agaricales	Bolbitiaceae	Cyclocybe	erebia	Wood saprotroph	Saprotroph
ASV559	Fungi	Basidiomycota	Agaricomycetes	Agaricales	Strophariaceae	Galeriunidentified	unidentified	Unknown	Unknown
ASV560	Fungi	Basidiomycota	Microbotryomycetes	unidentified	unidentified	unidentified	unidentified	Unknown	Unknown
ASV561	Fungi	Basidiomycota	Agaricomycetes	Agaricales	Hygrophoraceae	Hygrocybe	flavescens	Soil saprotroph	Saprotroph
ASV562	Fungi	Mortierellomycota	Mortierellomycetes	Mortierellales	Mortierellaceae	Mortierella	pulchella	Soil saprotroph	Saprotroph
ASV563	Fungi	unidentified	unidentified	unidentified	unidentified	unidentified	unidentified	Unknown	Unknown
ASV564	Fungi	Basidiomycota	Agaricomycetes	Agaricales	Hygrophoraceae	Hygrocybe	chlorophaunidentified	Soil saprotroph	Saprotroph
ASV565	Fungi	Ascomycota	Xylonomycetes	GS34	unidentified	unidentified	unidentified	Unknown	Unknown
ASV566	Fungi	Ascomycota	Sordariomycetes	Myrmecridiales	Myrmecridiales_fam_Incertae_sedis	Atractospora	unidentified	Wood saprotroph	Saprotroph
ASV567	Fungi	Mortierellomycota	Mortierellomycetes	Mortierellales	Mortierellaceae	unidentified	unidentified	Unknown	Unknown
ASV568	Fungi	Ascomycota	unidentified	unidentified	unidentified	unidentified	unidentified	Unknown	Unknown
ASV569	Fungi	Basidiomycota	Agaricomycetes	Agaricales	Hygrophoraceae	Gliophorus	unidentified	Soil saprotroph	Saprotroph
ASV570	Fungi	Ascomycota	Archaeorhizomycetes	Archaeorhizomycetales	Archaeorhizomycetaceae	Archaeorhizomyces	unidentified	Soil saprotroph	Saprotroph
ASV571	Fungi	Ascomycota	Leotiomycetes	Helotiales	Helotiales_fam_Incertae_sedis	Cadophora	melinii	Litter saprotroph	Saprotroph
ASV572	Fungi	Basidiomycota	Agaricomycetes	Agaricales	Clavariaceae	Clavulinopsis	unidentified	Soil saprotroph	Saprotroph
ASV573	Fungi	Basidiomycota	Agaricomycetes	Agaricales	Tricholomataceae	Myceunidentified	unidentified	Unknown	Unknown
ASV574	Fungi	Basidiomycota	Agaricomycetes	Agaricales	Entolomataceae	Inocephalus	murrayi	Soil saprotroph	Saprotroph
ASV575	Fungi	unidentified	unidentified	unidentified	unidentified	unidentified	unidentified	Unknown	Unknown
ASV576	Fungi	Glomeromycota	unidentified	unidentified	unidentified	unidentified	unidentified	Unknown	Unknown
ASV577	Fungi	Ascomycota	unidentified	unidentified	unidentified	unidentified	unidentified	Unknown	Unknown
ASV578	Fungi	Basidiomycota	unidentified	unidentified	unidentified	unidentified	unidentified	Unknown	Unknown
ASV579	Fungi	unidentified	unidentified	unidentified	unidentified	unidentified	unidentified	Unknown	Unknown
ASV580	Fungi	Basidiomycota	Agaricomycetes	Agaricales	Clavariaceae	Clavulinopsis	corniculata	Soil saprotroph	Saprotroph
ASV581	Fungi	Basidiomycota	Agaricomycetes	Boletales	Boletaceae	Imleria	badia	Ectomycorrhizal	Mutualists
ASV582	Fungi	Basidiomycota	Agaricomycetes	Agaricales	Tricholomataceae	Myceunidentified	unidentified	Unknown	Unknown
ASV583	Fungi	Ascomycota	Leotiomycetes	Helotiales	unidentified	unidentified	unidentified	Unknown	Unknown
ASV584	Fungi	Glomeromycota	Glomeromycetes	unidentified	unidentified	unidentified	unidentified	Unknown	Unknown
ASV585	Fungi	Ascomycota	Sordariomycetes	Hypocreales	Hypocreaceae	Trichoderma	parapiluliferum	Mycoparasite	Other
ASV586	Fungi	Ascomycota	Archaeorhizomycetes	Archaeorhizomycetales	Archaeorhizomycetaceae	Archaeorhizomyces	unidentified	Soil saprotroph	Saprotroph
ASV587	Fungi	Basidiomycota	Agaricomycetes	Atheliales	Pilodermataceae	Piloderma	launidentifiedtum	Ectomycorrhizal	Mutualists
ASV588	Fungi	Mortierellomycota	Mortierellomycetes	Mortierellales	Mortierellaceae	Mortierella	globulifera	Soil saprotroph	Saprotroph
ASV589	Fungi	Basidiomycota	Tremellomycetes	Tremellales	unidentified	unidentified	unidentified	Unknown	Unknown
ASV590	Fungi	unidentified	unidentified	unidentified	unidentified	unidentified	unidentified	Unknown	Unknown
ASV591	Fungi	Ascomycota	Eurotiomycetes	Chaetothyriales	Herpotrichiellaceae	Cladophialophora	chaetospira	Soil saprotroph	Saprotroph
ASV592	Fungi	Mortierellomycota	Mortierellomycetes	Mortierellales	Mortierellaceae	Mortierella	unidentified	Soil saprotroph	Saprotroph
ASV593	Fungi	Basidiomycota	Agaricomycetes	Russulales	Russulaceae	Russula	unidentified	Ectomycorrhizal	Mutualists
ASV594	Fungi	Glomeromycota	Glomeromycetes	unidentified	unidentified	unidentified	unidentified	Unknown	Unknown
ASV595	Fungi	Glomeromycota	Glomeromycetes	Glomerales	Glomeraceae	Rhizophagus	unidentified	Arbuscular mycorrhiza	Mutualists
ASV596	Fungi	Glomeromycota	Glomeromycetes	unidentified	unidentified	unidentified	unidentified	Unknown	Unknown
ASV597	Fungi	unidentified	unidentified	unidentified	unidentified	unidentified	unidentified	Unknown	Unknown
ASV598	Fungi	Mortierellomycota	Mortierellomycetes	Mortierellales	Mortierellaceae	Mortierella	globulifera	Soil saprotroph	Saprotroph
ASV599	Fungi	Ascomycota	Eurotiomycetes	Chaetothyriales	unidentified	unidentified	unidentified	Unknown	Unknown
ASV600	Fungi	Ascomycota	Sordariomycetes	Hypocreales	Clavicipitaceae	unidentified	unidentified	Unknown	Unknown
ASV601	Fungi	Ascomycota	Sordariomycetes	Sordariales	Chaetomiaceae	Humicola	unidentified	Wood saprotroph	Saprotroph
ASV602	Fungi	Basidiomycota	Atractiellomycetes	Atractiellales	Phleogeunidentifiedceae	Bourdotigloea	lanea	Unspecified saprotroph	Saprotroph
ASV603	Fungi	unidentified	unidentified	unidentified	unidentified	unidentified	unidentified	Unknown	Unknown
ASV604	Fungi	Basidiomycota	Agaricomycetes	Agaricales	Tricholomataceae	Myceunidentified	leptocephala	Unknown	Unknown
ASV605	Fungi	Ascomycota	Leotiomycetes	Helotiales	Hyaloscyphaceae	Hyaloscypha	unidentified	Litter saprotroph	Saprotroph
ASV606	Fungi	Basidiomycota	Agaricomycetes	Agaricales	Entolomataceae	Entoloma	unidentified	Soil saprotroph	Saprotroph
ASV607	Fungi	Ascomycota	Pezizomycotiunidentified_cls_Incertae_sedis	Pezizomycotiunidentified_ord_Incertae_sedis	Pezizomycotiunidentified_fam_Incertae_sedis	Obeliospora	unidentified	Litter saprotroph	Saprotroph
ASV608	Fungi	Ascomycota	Leotiomycetes	Helotiales	Leotiaceae	Alatospora	pulchella	Litter saprotroph	Saprotroph
ASV609	Fungi	Ascomycota	Leotiomycetes	Helotiales	Leotiaceae	Flagellospora	unidentified	Litter saprotroph	Saprotroph
ASV610	Fungi	Glomeromycota	Glomeromycetes	unidentified	unidentified	unidentified	unidentified	Unknown	Unknown
ASV611	Fungi	Ascomycota	Leotiomycetes	Helotiales	Helotiaceae	Fontanospora	unidentified	Litter saprotroph	Saprotroph
ASV612	Fungi	Basidiomycota	Agaricomycetes	Cantharellales	Ceratobasidiaceae	unidentified	unidentified	Unknown	Unknown
ASV613	Fungi	Basidiomycota	Agaricomycetes	Agaricales	Hygrophoraceae	Hygrocybe	unidentified	Soil saprotroph	Saprotroph
ASV614	Fungi	Basidiomycota	Agaricomycetes	Agaricales	Entolomataceae	Clitopilus	unidentified	Litter saprotroph	Saprotroph
ASV615	Fungi	Basidiomycota	Agaricomycetes	Agaricales	Tricholomataceae	Myceunidentified	leptocephala	Unknown	Unknown
ASV616	Fungi	Rozellomycota	unidentified	unidentified	unidentified	unidentified	unidentified	Unknown	Unknown
ASV617	Fungi	Glomeromycota	unidentified	unidentified	unidentified	unidentified	unidentified	Unknown	Unknown
ASV618	Fungi	Basidiomycota	Agaricomycetes	Trechisporales	unidentified	unidentified	unidentified	Unknown	Unknown
ASV619	Fungi	Glomeromycota	Glomeromycetes	Glomerales	Glomeraceae	Rhizophagus	unidentified	Arbuscular mycorrhiza	Mutualists
ASV620	Fungi	Basidiomycota	Agaricomycetes	Agaricales	Hygrophoraceae	Hygrocybe	conica	Soil saprotroph	Saprotroph
ASV621	Fungi	Rozellomycota	Rozellomycotiunidentified_cls_Incertae_sedis	GS11	unidentified	unidentified	unidentified	Unknown	Unknown
ASV622	Fungi	Glomeromycota	Glomeromycetes	Glomerales	Glomeraceae	Glomus	macrocarpum	Arbuscular mycorrhiza	Mutualists
ASV623	Fungi	unidentified	unidentified	unidentified	unidentified	unidentified	unidentified	Unknown	Unknown
ASV624	Fungi	Basidiomycota	Agaricomycetes	Agaricales	Entolomataceae	Entoloma	unidentified	Soil saprotroph	Saprotroph
ASV625	Fungi	Ascomycota	unidentified	unidentified	unidentified	unidentified	unidentified	Unknown	Unknown
ASV626	Fungi	Basidiomycota	Microbotryomycetes	unidentified	unidentified	unidentified	unidentified	Unknown	Unknown
ASV627	Fungi	Ascomycota	unidentified	unidentified	unidentified	unidentified	unidentified	Unknown	Unknown
ASV628	Fungi	unidentified	unidentified	unidentified	unidentified	unidentified	unidentified	Unknown	Unknown
ASV629	Fungi	unidentified	unidentified	unidentified	unidentified	unidentified	unidentified	Unknown	Unknown
ASV630	Fungi	Basidiomycota	Agaricomycetes	Agaricales	Omphalotaceae	Gymnopus	unidentified	Litter saprotroph	Saprotroph
ASV631	Fungi	Glomeromycota	Glomeromycetes	unidentified	unidentified	unidentified	unidentified	Unknown	Unknown
ASV632	Fungi	unidentified	unidentified	unidentified	unidentified	unidentified	unidentified	Unknown	Unknown
ASV633	Fungi	Basidiomycota	Agaricomycetes	unidentified	unidentified	unidentified	unidentified	Unknown	Unknown
ASV634	Fungi	Ascomycota	Leotiomycetes	Helotiales	Helotiaceae	Crocicreas	unidentified	Unknown	Unknown
ASV635	Fungi	Ascomycota	Leotiomycetes	Helotiales	Dermateaceae	Pseudofabraea	citricarpa	Unknown	Unknown
ASV636	Fungi	Ascomycota	Sordariomycetes	Chaetosphaeriales	Chaetosphaeriaceae	unidentified	unidentified	Unknown	Unknown
ASV637	Fungi	Ascomycota	Leotiomycetes	Helotiales	Hyaloscyphaceae	Hyaloscypha	vraolstadiae	Litter saprotroph	Saprotroph
ASV638	Fungi	Basidiomycota	Agaricomycetes	Agaricales	Hygrophoraceae	Hygrocybe	miniata	Soil saprotroph	Saprotroph
ASV639	Fungi	Ascomycota	Leotiomycetes	Helotiales	Hyaloscyphaceae	Lachnum	unidentified	Litter saprotroph	Saprotroph
ASV640	Fungi	Mortierellomycota	Mortierellomycetes	Mortierellales	Mortierellaceae	Mortierella	macrocystis	Soil saprotroph	Saprotroph
ASV641	Fungi	Basidiomycota	Microbotryomycetes	unidentified	unidentified	unidentified	unidentified	Unknown	Unknown
ASV642	Fungi	Ascomycota	Leotiomycetes	Helotiales	Helotiaceae	Pseudoclathrosphaeriunidentified	spiralis	Unknown	Unknown
ASV643	Fungi	Basidiomycota	Agaricomycetes	Russulales	Russulaceae	Russula	unidentified	Ectomycorrhizal	Mutualists
ASV644	Fungi	Basidiomycota	Agaricomycetes	Agaricales	Clavariaceae	Clavulinopsis	helvola	Soil saprotroph	Saprotroph
ASV645	Fungi	unidentified	unidentified	unidentified	unidentified	unidentified	unidentified	Unknown	Unknown
ASV646	Fungi	Basidiomycota	Agaricomycetes	Agaricales	Entolomataceae	Entoloma	unidentified	Soil saprotroph	Saprotroph
ASV647	Fungi	Ascomycota	Leotiomycetes	Helotiales	Hyaloscyphaceae	Lachnum	virgineum	Litter saprotroph	Saprotroph
ASV648	Fungi	Basidiomycota	Agaricomycetes	Agaricales	Amanitaceae	Amanita	constricta	Ectomycorrhizal	Mutualists
ASV649	Fungi	Basidiomycota	Agaricomycetes	Cantharellales	Ceratobasidiaceae	unidentified	unidentified	Unknown	Unknown
ASV650	Fungi	Ascomycota	unidentified	unidentified	unidentified	unidentified	unidentified	Unknown	Unknown
ASV651	Fungi	Basidiomycota	Agaricomycetes	Tremellodendropsidales	unidentified	unidentified	unidentified	Unknown	Unknown
ASV652	Fungi	Basidiomycota	Agaricomycetes	Cantharellales	Ceratobasidiaceae	unidentified	unidentified	Unknown	Unknown
ASV653	Fungi	Basidiomycota	Agaricomycetes	Polyporales	Meruliaceae	Scopuloides	hydnoides	Wood saprotroph	Saprotroph
ASV654	Fungi	Basidiomycota	Agaricomycetes	Polyporales	Meruliaceae	Scopuloides	hydnoides	Wood saprotroph	Saprotroph
ASV655	Fungi	Ascomycota	Archaeorhizomycetes	Archaeorhizomycetales	Archaeorhizomycetaceae	Archaeorhizomyces	unidentified	Soil saprotroph	Saprotroph
ASV656	Fungi	Glomeromycota	Glomeromycetes	Glomerales	Glomeraceae	unidentified	unidentified	Unknown	Unknown
ASV657	Fungi	Mortierellomycota	Mortierellomycetes	Mortierellales	Mortierellaceae	Mortierella	cystojenkinii	Soil saprotroph	Saprotroph
ASV658	Fungi	Glomeromycota	unidentified	unidentified	unidentified	unidentified	unidentified	Unknown	Unknown
ASV659	Fungi	Ascomycota	Sordariomycetes	Hypocreales	Hypocreaceae	Trichoderma	oblongisporum	Mycoparasite	Other
ASV660	Fungi	Mortierellomycota	Mortierellomycetes	Mortierellales	Mortierellaceae	Mortierella	macrocystis	Soil saprotroph	Saprotroph
ASV661	Fungi	Ascomycota	Leotiomycetes	Helotiales	Dermateaceae	Pseudofabraea	citricarpa	Unknown	Unknown
ASV662	Fungi	Basidiomycota	Agaricomycetes	Russulales	Russulaceae	Russula	aquosa	Ectomycorrhizal	Mutualists
ASV663	Fungi	Glomeromycota	Glomeromycetes	unidentified	unidentified	unidentified	unidentified	Unknown	Unknown
ASV664	Fungi	Mortierellomycota	Mortierellomycetes	Mortierellales	Mortierellaceae	Mortierella	globulifera	Soil saprotroph	Saprotroph
ASV665	Fungi	Ascomycota	Leotiomycetes	Helotiales	Leotiaceae	Pezoloma	ericae	Root endophyte	Other
ASV666	Fungi	Ascomycota	Eurotiomycetes	Chaetothyriales	Herpotrichiellaceae	Cladophialophora	unidentified	Soil saprotroph	Saprotroph
ASV667	Fungi	unidentified	unidentified	unidentified	unidentified	unidentified	unidentified	Unknown	Unknown
ASV668	Fungi	Glomeromycota	unidentified	unidentified	unidentified	unidentified	unidentified	Unknown	Unknown
ASV669	Fungi	Basidiomycota	Agaricomycetes	Agaricales	unidentified	unidentified	unidentified	Unknown	Unknown
ASV670	Fungi	Ascomycota	Eurotiomycetes	Chaetothyriales	Herpotrichiellaceae	Cladophialophora	unidentified	Soil saprotroph	Saprotroph
ASV671	Fungi	Ascomycota	Sordariomycetes	Hypocreales	Hypocreaceae	Trichoderma	foliicola	Mycoparasite	Other
ASV672	Fungi	Ascomycota	Leotiomycetes	Helotiales	Leotiaceae	Gorgomyces	unidentified	Litter saprotroph	Saprotroph
ASV673	Fungi	Glomeromycota	Glomeromycetes	unidentified	unidentified	unidentified	unidentified	Unknown	Unknown
ASV674	Fungi	Glomeromycota	Glomeromycetes	Diversisporales	unidentified	unidentified	unidentified	Unknown	Unknown
ASV675	Fungi	Rozellomycota	unidentified	unidentified	unidentified	unidentified	unidentified	Unknown	Unknown
ASV676	Fungi	Ascomycota	unidentified	unidentified	unidentified	unidentified	unidentified	Unknown	Unknown
ASV677	Fungi	Ascomycota	Eurotiomycetes	Eurotiales	Aspergillaceae	Penicillium	bialowiezense	Unspecified saprotroph	Saprotroph
ASV678	Fungi	Ascomycota	Dothideomycetes	Capnodiales	unidentified	unidentified	unidentified	Unknown	Unknown
ASV679	Fungi	Basidiomycota	Agaricomycetes	Agaricales	Tricholomataceae	Myceunidentified	galopus	Unknown	Unknown
ASV680	Fungi	Mortierellomycota	Mortierellomycetes	Mortierellales	Mortierellaceae	Mortierella	angusta	Soil saprotroph	Saprotroph
ASV681	Fungi	Ascomycota	Archaeorhizomycetes	Archaeorhizomycetales	Archaeorhizomycetaceae	Archaeorhizomyces	unidentified	Soil saprotroph	Saprotroph
ASV682	Fungi	Ascomycota	Leotiomycetes	Helotiales	unidentified	unidentified	unidentified	Unknown	Unknown
ASV683	Fungi	Ascomycota	Sordariomycetes	Chaetosphaeriales	Chaetosphaeriaceae	Chaetosphaeria	vermicularioides	Litter saprotroph	Saprotroph
ASV684	Fungi	Ascomycota	Leotiomycetes	Helotiales	unidentified	unidentified	unidentified	Unknown	Unknown
ASV685	Fungi	unidentified	unidentified	unidentified	unidentified	unidentified	unidentified	Unknown	Unknown
ASV686	Fungi	Mortierellomycota	Mortierellomycetes	Mortierellales	Mortierellaceae	Mortierella	globulifera	Soil saprotroph	Saprotroph
ASV687	Fungi	Ascomycota	Eurotiomycetes	Chaetothyriales	Herpotrichiellaceae	unidentified	unidentified	Unknown	Unknown
ASV688	Fungi	unidentified	unidentified	unidentified	unidentified	unidentified	unidentified	Unknown	Unknown
ASV689	Fungi	Ascomycota	Leotiomycetes	Helotiales	Hyaloscyphaceae	unidentified	unidentified	Unknown	Unknown
ASV690	Fungi	Ascomycota	Archaeorhizomycetes	Archaeorhizomycetales	Archaeorhizomycetaceae	Archaeorhizomyces	unidentified	Soil saprotroph	Saprotroph
ASV691	Fungi	Basidiomycota	Agaricomycetes	Trechisporales	unidentified	unidentified	unidentified	Unknown	Unknown
ASV692	Fungi	Ascomycota	Dothideomycetes	Pleosporales	Melanommataceae	Pleotrichocladium	opacum	Wood saprotroph	Saprotroph
ASV693	Fungi	Basidiomycota	Agaricomycetes	Agaricales	Inocybaceae	Inocybe	unidentifiedpipes	Ectomycorrhizal	Mutualists
ASV694	Fungi	Ascomycota	Leotiomycetes	Helotiales	Helotiaceae	Meliniomyces	unidentified	Root endophyte	Other
ASV695	Fungi	Chytridiomycota	Chytridiomycetes	Chytridiales	unidentified	unidentified	unidentified	Unknown	Unknown
ASV696	Fungi	Ascomycota	Leotiomycetes	Helotiales	Tricladiaceae	Tricladium	minutum	Litter saprotroph	Saprotroph
ASV697	Fungi	Basidiomycota	Agaricomycetes	Russulales	Russulaceae	Russula	fellea	Ectomycorrhizal	Mutualists
ASV698	Fungi	Ascomycota	unidentified	unidentified	unidentified	unidentified	unidentified	Unknown	Unknown
ASV699	Fungi	unidentified	unidentified	unidentified	unidentified	unidentified	unidentified	Unknown	Unknown
ASV700	Fungi	Ascomycota	Sordariomycetes	Hypocreales	Hypocreales_fam_Incertae_sedis	Chlamydocillium	cyanophilum	Soil saprotroph	Saprotroph
ASV701	Fungi	Ascomycota	Leotiomycetes	Helotiales	Dermateaceae	Mollisia	dextrinospora	Pathogen	Pathogen
ASV702	Fungi	Glomeromycota	Glomeromycetes	unidentified	unidentified	unidentified	unidentified	Unknown	Unknown
ASV703	Fungi	unidentified	unidentified	unidentified	unidentified	unidentified	unidentified	Unknown	Unknown
ASV704	Fungi	Basidiomycota	Agaricomycetes	Agaricales	Clavariaceae	Clavaria	unidentified	Soil saprotroph	Saprotroph
ASV705	Fungi	Ascomycota	Archaeorhizomycetes	Archaeorhizomycetales	Archaeorhizomycetaceae	Archaeorhizomyces	unidentified	Soil saprotroph	Saprotroph
ASV706	Fungi	unidentified	unidentified	unidentified	unidentified	unidentified	unidentified	Unknown	Unknown
ASV707	Fungi	Ascomycota	Eurotiomycetes	Chaetothyriales	Herpotrichiellaceae	Exophiala	cancerae	Animal parasite	Other
ASV708	Fungi	Ascomycota	Leotiomycetes	Helotiales	unidentified	unidentified	unidentified	Unknown	Unknown
ASV709	Fungi	Ascomycota	Eurotiomycetes	Eurotiales	Aspergillaceae	Penicillium	unidentified	Unspecified saprotroph	Saprotroph
ASV710	Fungi	Ascomycota	Sordariomycetes	Hypocreales	Cordycipitaceae	unidentified	unidentified	Unknown	Unknown
ASV711	Fungi	Mortierellomycota	Mortierellomycetes	Mortierellales	Mortierellaceae	Mortierella	unidentified	Soil saprotroph	Saprotroph
ASV712	Fungi	Ascomycota	Leotiomycetes	Helotiales	Hyaloscyphaceae	Hyaloscypha	vraolstadiae	Litter saprotroph	Saprotroph
ASV713	Fungi	Basidiomycota	Agaricomycetes	Agaricales	unidentified	unidentified	unidentified	Unknown	Unknown
ASV714	Fungi	Basidiomycota	Agaricomycetes	Russulales	Russulaceae	Russula	unidentified	Ectomycorrhizal	Mutualists
ASV715	Fungi	Ascomycota	Leotiomycetes	Helotiales	Vibrisseaceae	Phialocephala	unidentified	Soil saprotroph	Saprotroph
ASV716	Fungi	Basidiomycota	Agaricomycetes	Agaricales	Entolomataceae	Entoloma	infula	Soil saprotroph	Saprotroph
ASV717	Fungi	Ascomycota	Eurotiomycetes	Eurotiales	Aspergillaceae	Penicillium	ranomafaunidentifiedense	Unspecified saprotroph	Saprotroph
ASV718	Fungi	Basidiomycota	Agaricomycetes	Auriculariales	Exidiaceae	unidentified	unidentified	Unknown	Unknown
ASV719	Fungi	Basidiomycota	Agaricomycetes	Agaricales	Tricholomataceae	unidentified	unidentified	Unknown	Unknown
ASV720	Fungi	Ascomycota	Leotiomycetes	Helotiales	Dermateaceae	Mollisia	unidentified	Pathogen	Pathogen
ASV721	Fungi	unidentified	unidentified	unidentified	unidentified	unidentified	unidentified	Unknown	Unknown
ASV722	Fungi	Basidiomycota	Agaricomycetes	Trechisporales	unidentified	unidentified	unidentified	Unknown	Unknown
ASV723	Fungi	Basidiomycota	Agaricomycetes	Polyporales	Ganodermataceae	Ganoderma	unidentified	Pathogen	Pathogen
ASV724	Fungi	Ascomycota	unidentified	unidentified	unidentified	unidentified	unidentified	Unknown	Unknown
ASV725	Fungi	Basidiomycota	Agaricomycetes	Agaricales	Clavariaceae	Clavulinopsis	corniculata	Soil saprotroph	Saprotroph
ASV726	Fungi	Ascomycota	unidentified	unidentified	unidentified	unidentified	unidentified	Unknown	Unknown
ASV727	Fungi	unidentified	unidentified	unidentified	unidentified	unidentified	unidentified	Unknown	Unknown
ASV728	Fungi	Basidiomycota	Agaricomycetes	Agaricales	Tricholomataceae	Myceunidentified	leptocephala	Unknown	Unknown
ASV729	Fungi	Ascomycota	unidentified	unidentified	unidentified	unidentified	unidentified	Unknown	Unknown
ASV730	Fungi	Mortierellomycota	Mortierellomycetes	Mortierellales	Mortierellaceae	Mortierella	echinula	Soil saprotroph	Saprotroph
ASV731	Fungi	Basidiomycota	Agaricomycetes	Agaricales	Clavariaceae	Clavulinopsis	luteoalba	Soil saprotroph	Saprotroph
ASV732	Fungi	Basidiomycota	Agaricomycetes	Agaricales	Tricholomataceae	Myceunidentified	unidentified	Unknown	Unknown
ASV733	Fungi	Basidiomycota	Agaricomycetes	Tremellodendropsidales	unidentified	unidentified	unidentified	Unknown	Unknown
ASV734	Fungi	Basidiomycota	Agaricomycetes	Agaricales	Strophariaceae	Psilocybe	caerulipes	Litter saprotroph	Saprotroph
ASV735	Fungi	unidentified	unidentified	unidentified	unidentified	unidentified	unidentified	Unknown	Unknown
ASV736	Fungi	Glomeromycota	unidentified	unidentified	unidentified	unidentified	unidentified	Unknown	Unknown
ASV737	Fungi	Mortierellomycota	Mortierellomycetes	Mortierellales	Mortierellaceae	Mortierella	hyaliunidentified	Soil saprotroph	Saprotroph
ASV738	Fungi	Basidiomycota	Agaricomycetes	unidentified	unidentified	unidentified	unidentified	Unknown	Unknown
ASV739	Fungi	Ascomycota	Leotiomycetes	Helotiales	Vibrisseaceae	Phialocephala	fortinii	Soil saprotroph	Saprotroph
ASV740	Fungi	Basidiomycota	Agaricomycetes	Thelephorales	Thelephoraceae	Tomentella	sublilaciunidentified	Ectomycorrhizal	Mutualists
ASV741	Fungi	Ascomycota	Archaeorhizomycetes	Archaeorhizomycetales	Archaeorhizomycetaceae	Archaeorhizomyces	unidentified	Soil saprotroph	Saprotroph
ASV742	Fungi	Basidiomycota	Agaricomycetes	Agaricales	Tricholomataceae	Myceunidentified	deformis	Unknown	Unknown
ASV743	Fungi	Basidiomycota	Agaricomycetes	Agaricales	Hymenogastraceae	unidentified	unidentified	Unknown	Unknown
ASV744	Fungi	Glomeromycota	unidentified	unidentified	unidentified	unidentified	unidentified	Unknown	Unknown
ASV745	Fungi	unidentified	unidentified	unidentified	unidentified	unidentified	unidentified	Unknown	Unknown
ASV746	Fungi	Ascomycota	Sordariomycetes	Chaetosphaeriales	Chaetosphaeriaceae	Chaetosphaeria	unidentified	Litter saprotroph	Saprotroph
ASV747	Fungi	Ascomycota	Eurotiomycetes	Chaetothyriales	Herpotrichiellaceae	Cladophialophora	chaetospira	Soil saprotroph	Saprotroph
ASV748	Fungi	Ascomycota	unidentified	unidentified	unidentified	unidentified	unidentified	Unknown	Unknown
ASV749	Fungi	Ascomycota	Leotiomycetes	Helotiales	unidentified	unidentified	unidentified	Unknown	Unknown
ASV750	Fungi	Ascomycota	unidentified	unidentified	unidentified	unidentified	unidentified	Unknown	Unknown
ASV751	Fungi	Ascomycota	Leotiomycetes	Helotiales	Vibrisseaceae	Phialocephala	fortinii	Soil saprotroph	Saprotroph
ASV752	Fungi	Basidiomycota	unidentified	unidentified	unidentified	unidentified	unidentified	Unknown	Unknown
ASV753	Fungi	Glomeromycota	unidentified	unidentified	unidentified	unidentified	unidentified	Unknown	Unknown
ASV754	Fungi	Ascomycota	Sordariomycetes	Sordariales	Cephalothecaceae	Cephalotheca	unidentified	Mycoparasite	Other
ASV755	Fungi	Mortierellomycota	Mortierellomycetes	Mortierellales	Mortierellaceae	Mortierella	unidentified	Soil saprotroph	Saprotroph
ASV756	Fungi	Ascomycota	unidentified	unidentified	unidentified	unidentified	unidentified	Unknown	Unknown
ASV757	Fungi	Basidiomycota	Agaricomycetes	Agaricales	Clavariaceae	Clavaria	falcata	Soil saprotroph	Saprotroph
ASV758	Fungi	Glomeromycota	Glomeromycetes	Glomerales	Glomeraceae	unidentified	unidentified	Unknown	Unknown
ASV759	Fungi	Ascomycota	Leotiomycetes	Helotiales	unidentified	unidentified	unidentified	Unknown	Unknown
ASV760	Fungi	unidentified	unidentified	unidentified	unidentified	unidentified	unidentified	Unknown	Unknown
ASV761	Fungi	Basidiomycota	Agaricomycetes	Agaricales	Clavariaceae	Clavulinopsis	unidentified	Soil saprotroph	Saprotroph
ASV762	Fungi	Glomeromycota	Glomeromycetes	Glomerales	Glomeraceae	Glomus	unidentified	Arbuscular mycorrhiza	Mutualists
ASV763	Fungi	Ascomycota	Leotiomycetes	Helotiales	Helotiales_fam_Incertae_sedis	Rhexocercosporidium	unidentified	Pathogen	Pathogen
ASV764	Fungi	Ascomycota	Leotiomycetes	Helotiales	Helotiales_fam_Incertae_sedis	Cadophora	melinii	Litter saprotroph	Saprotroph
ASV765	Fungi	Basidiomycota	Agaricomycetes	Agaricales	Entolomataceae	Nolanea	unidentified	Soil saprotroph	Saprotroph
ASV766	Fungi	unidentified	unidentified	unidentified	unidentified	unidentified	unidentified	Unknown	Unknown
ASV767	Fungi	Ascomycota	Leotiomycetes	Helotiales	Hyaloscyphaceae	unidentified	unidentified	Unknown	Unknown
ASV768	Fungi	Ascomycota	unidentified	unidentified	unidentified	unidentified	unidentified	Unknown	Unknown
ASV769	Fungi	Ascomycota	Eurotiomycetes	Chaetothyriales	Herpotrichiellaceae	Cladophialophora	chaetospira	Soil saprotroph	Saprotroph
ASV770	Fungi	Glomeromycota	Glomeromycetes	Glomerales	Glomeraceae	Dominikia	aurea	Arbuscular mycorrhiza	Mutualists
ASV771	Fungi	unidentified	unidentified	unidentified	unidentified	unidentified	unidentified	Unknown	Unknown
ASV772	Fungi	unidentified	unidentified	unidentified	unidentified	unidentified	unidentified	Unknown	Unknown
ASV773	Fungi	Basidiomycota	Agaricomycetes	Agaricales	Hydunidentifiedngiaceae	Laccaria	laccata	Ectomycorrhizal	Mutualists
ASV774	Fungi	Ascomycota	Sordariomycetes	Hypocreales	Hypocreaceae	Hypomyces	unidentified	Mycoparasite	Other
ASV775	Fungi	Ascomycota	Eurotiomycetes	Chaetothyriales	Herpotrichiellaceae	unidentified	unidentified	Unknown	Unknown
ASV776	Fungi	Mortierellomycota	Mortierellomycetes	Mortierellales	Mortierellaceae	Mortierella	unidentified	Soil saprotroph	Saprotroph
ASV777	Fungi	Glomeromycota	Glomeromycetes	Glomerales	Glomeraceae	unidentified	unidentified	Unknown	Unknown
ASV778	Fungi	Ascomycota	Leotiomycetes	Helotiales	Hyaloscyphaceae	Austropezia	unidentified	Unknown	Unknown
ASV779	Fungi	unidentified	unidentified	unidentified	unidentified	unidentified	unidentified	Unknown	Unknown
ASV780	Fungi	Glomeromycota	Glomeromycetes	Glomerales	Glomeraceae	Microdominikia	unidentified	Unknown	Unknown
ASV781	Fungi	unidentified	unidentified	unidentified	unidentified	unidentified	unidentified	Unknown	Unknown
ASV782	Fungi	Basidiomycota	Agaricomycetes	Agaricales	Cortiunidentifiedriaceae	Cortiunidentifiedrius	unidentified	Unknown	Unknown
ASV783	Fungi	Ascomycota	Leotiomycetes	Helotiales	Dermateaceae	unidentified	unidentified	Unknown	Unknown
ASV784	Fungi	Ascomycota	unidentified	unidentified	unidentified	unidentified	unidentified	Unknown	Unknown
ASV785	Fungi	Ascomycota	Leotiomycetes	Helotiales	Hyaloscyphaceae	unidentified	unidentified	Unknown	Unknown
ASV786	Fungi	Ascomycota	Eurotiomycetes	Eurotiales	Elaphomycetaceae	Elaphomyces	decipiens	Ectomycorrhizal	Mutualists
ASV787	Fungi	Ascomycota	Leotiomycetes	Helotiales	Hyaloscyphaceae	Hyaloscypha	vraolstadiae	Litter saprotroph	Saprotroph
ASV788	Fungi	Basidiomycota	Agaricomycetes	Trechisporales	unidentified	unidentified	unidentified	Unknown	Unknown
ASV789	Fungi	unidentified	unidentified	unidentified	unidentified	unidentified	unidentified	Unknown	Unknown
ASV790	Fungi	unidentified	unidentified	unidentified	unidentified	unidentified	unidentified	Unknown	Unknown
ASV791	Fungi	Ascomycota	Dothideomycetes	Pleosporales	Melanommataceae	Camposporium	antenunidentifiedtum	Wood saprotroph	Saprotroph
ASV792	Fungi	Ascomycota	Leotiomycetes	Helotiales	Hyaloscyphaceae	Hyaloscypha	bicolor	Litter saprotroph	Saprotroph
ASV793	Fungi	Mortierellomycota	Mortierellomycetes	Mortierellales	Mortierellaceae	Mortierella	hyaliunidentified	Soil saprotroph	Saprotroph
ASV794	Fungi	Ascomycota	Eurotiomycetes	Chaetothyriales	Herpotrichiellaceae	Cladophialophora	chaetospira	Soil saprotroph	Saprotroph
ASV795	Fungi	unidentified	unidentified	unidentified	unidentified	unidentified	unidentified	Unknown	Unknown
ASV796	Fungi	Basidiomycota	Agaricomycetes	Agaricales	Inocybaceae	Inocybe	nothomixtilis	Ectomycorrhizal	Mutualists
ASV797	Fungi	Ascomycota	Leotiomycetes	Helotiales	Hyaloscyphaceae	unidentified	unidentified	Unknown	Unknown
ASV798	Fungi	Ascomycota	Sordariomycetes	Myrmecridiales	Myrmecridiales_fam_Incertae_sedis	Atractospora	decumbens	Wood saprotroph	Saprotroph
ASV799	Fungi	Mortierellomycota	Mortierellomycetes	Mortierellales	Mortierellaceae	unidentified	unidentified	Unknown	Unknown
ASV800	Fungi	Ascomycota	Eurotiomycetes	Chaetothyriales	Herpotrichiellaceae	Cladophialophora	chaetospira	Soil saprotroph	Saprotroph
ASV801	Fungi	Mortierellomycota	Mortierellomycetes	Mortierellales	Mortierellaceae	Mortierella	unidentified	Soil saprotroph	Saprotroph
ASV802	Fungi	Ascomycota	Leotiomycetes	Helotiales	Leotiaceae	Alatospora	unidentified	Litter saprotroph	Saprotroph
ASV803	Fungi	Ascomycota	Leotiomycetes	unidentified	unidentified	unidentified	unidentified	Unknown	Unknown
ASV804	Fungi	Ascomycota	Archaeorhizomycetes	Archaeorhizomycetales	Archaeorhizomycetaceae	Archaeorhizomyces	unidentified	Soil saprotroph	Saprotroph
ASV805	Fungi	Basidiomycota	unidentified	unidentified	unidentified	unidentified	unidentified	Unknown	Unknown
ASV806	Fungi	Rozellomycota	Rozellomycotiunidentified_cls_Incertae_sedis	GS11	unidentified	unidentified	unidentified	Unknown	Unknown
ASV807	Fungi	Ascomycota	unidentified	unidentified	unidentified	unidentified	unidentified	Unknown	Unknown
ASV808	Fungi	Ascomycota	Leotiomycetes	Helotiales	unidentified	unidentified	unidentified	Unknown	Unknown
ASV809	Fungi	Ascomycota	Leotiomycetes	Helotiales	Hyaloscyphaceae	unidentified	unidentified	Unknown	Unknown
ASV810	Fungi	Ascomycota	Sordariomycetes	Hypocreales	Bionectriaceae	Clonostachys	unidentified	Wood saprotroph	Saprotroph
ASV811	Fungi	Basidiomycota	Agaricomycetes	Agaricales	Clavariaceae	Clavulinopsis	fusiformis	Soil saprotroph	Saprotroph
ASV812	Fungi	Glomeromycota	unidentified	unidentified	unidentified	unidentified	unidentified	Unknown	Unknown
ASV813	Fungi	Ascomycota	Archaeorhizomycetes	Archaeorhizomycetales	Archaeorhizomycetaceae	Archaeorhizomyces	unidentified	Soil saprotroph	Saprotroph
ASV814	Fungi	Basidiomycota	Agaricomycetes	Sebaciunidentifiedles	Sebaciunidentifiedceae	Sebaciunidentified	unidentified	Unknown	Unknown
ASV815	Fungi	unidentified	unidentified	unidentified	unidentified	unidentified	unidentified	Unknown	Unknown
ASV816	Fungi	Mortierellomycota	Mortierellomycetes	Mortierellales	Mortierellaceae	Mortierella	amoeboidea	Soil saprotroph	Saprotroph
ASV817	Fungi	Basidiomycota	Agaricomycetes	Agaricales	Hygrophoraceae	Hygrocybe	miniata	Soil saprotroph	Saprotroph
ASV818	Fungi	Ascomycota	unidentified	unidentified	unidentified	unidentified	unidentified	Unknown	Unknown
ASV819	Fungi	Ascomycota	unidentified	unidentified	unidentified	unidentified	unidentified	Unknown	Unknown
ASV820	Fungi	Mortierellomycota	Mortierellomycetes	Mortierellales	Mortierellaceae	Mortierella	pulchella	Soil saprotroph	Saprotroph
ASV821	Fungi	Mortierellomycota	Mortierellomycetes	Mortierellales	Mortierellaceae	Mortierella	unidentified	Soil saprotroph	Saprotroph
ASV822	Fungi	Ascomycota	Leotiomycetes	Helotiales	Sclerotiniaceae	unidentified	unidentified	Unknown	Unknown
ASV823	Fungi	unidentified	unidentified	unidentified	unidentified	unidentified	unidentified	Unknown	Unknown
ASV824	Fungi	Ascomycota	Dothideomycetes	Pleosporales	Melanommataceae	Petrakia	unidentified	Pathogen	Pathogen
ASV825	Fungi	Ascomycota	Leotiomycetes	Helotiales	Hyaloscyphaceae	Hyaloscypha	vraolstadiae	Litter saprotroph	Saprotroph
ASV826	Fungi	Mortierellomycota	Mortierellomycetes	Mortierellales	Mortierellaceae	Mortierella	alliacea	Soil saprotroph	Saprotroph
ASV827	Fungi	Mortierellomycota	Mortierellomycetes	Mortierellales	Mortierellaceae	Mortierella	unidentified	Soil saprotroph	Saprotroph
ASV828	Fungi	Glomeromycota	unidentified	unidentified	unidentified	unidentified	unidentified	Unknown	Unknown
ASV829	Fungi	Basidiomycota	Atractiellomycetes	Atractiellales	Phleogeunidentifiedceae	Bourdotigloea	lanea	Unspecified saprotroph	Saprotroph
ASV830	Fungi	Basidiomycota	Agaricomycetes	Auriculariales	Hyaloriaceae	unidentified	unidentified	Unknown	Unknown
ASV831	Fungi	Ascomycota	Leotiomycetes	Helotiales	Hyaloscyphaceae	Austropezia	unidentified	Unknown	Unknown
ASV832	Fungi	Ascomycota	unidentified	unidentified	unidentified	unidentified	unidentified	Unknown	Unknown
ASV833	Fungi	Basidiomycota	Agaricomycetes	Auriculariales	Auriculariales_fam_Incertae_sedis	Oliveonia	unidentified	Wood saprotroph	Saprotroph
ASV834	Fungi	Glomeromycota	Glomeromycetes	unidentified	unidentified	unidentified	unidentified	Unknown	Unknown
ASV835	Fungi	Basidiomycota	Agaricomycetes	Auriculariales	Auriculariales_fam_Incertae_sedis	Oliveonia	unidentified	Wood saprotroph	Saprotroph
ASV836	Fungi	unidentified	unidentified	unidentified	unidentified	unidentified	unidentified	Unknown	Unknown
ASV837	Fungi	Ascomycota	Leotiomycetes	Helotiales	Hyaloscyphaceae	Austropezia	unidentified	Unknown	Unknown
ASV838	Fungi	Ascomycota	Eurotiomycetes	Chaetothyriales	Herpotrichiellaceae	unidentified	unidentified	Unknown	Unknown
ASV839	Fungi	Glomeromycota	Glomeromycetes	unidentified	unidentified	unidentified	unidentified	Unknown	Unknown
ASV840	Fungi	Basidiomycota	Agaricomycetes	Agaricales	Clavariaceae	Clavulinopsis	luteoalba	Soil saprotroph	Saprotroph
ASV841	Fungi	Basidiomycota	Agaricomycetes	Agaricales	Clavariaceae	Ramariopsis	unidentified	Soil saprotroph	Saprotroph
ASV842	Fungi	Ascomycota	unidentified	unidentified	unidentified	unidentified	unidentified	Unknown	Unknown
ASV843	Fungi	Ascomycota	Leotiomycetes	Helotiales	Vibrisseaceae	unidentified	unidentified	Unknown	Unknown
ASV844	Fungi	Glomeromycota	unidentified	unidentified	unidentified	unidentified	unidentified	Unknown	Unknown
ASV845	Fungi	Ascomycota	unidentified	unidentified	unidentified	unidentified	unidentified	Unknown	Unknown
ASV846	Fungi	Ascomycota	Leotiomycetes	Helotiales	Hyaloscyphaceae	Hyaloscypha	unidentified	Litter saprotroph	Saprotroph
ASV847	Fungi	Glomeromycota	Glomeromycetes	Diversisporales	unidentified	unidentified	unidentified	Unknown	Unknown
ASV848	Fungi	Ascomycota	Sordariomycetes	Myrmecridiales	Myrmecridiales_fam_Incertae_sedis	Atractospora	unidentified	Wood saprotroph	Saprotroph
ASV849	Fungi	unidentified	unidentified	unidentified	unidentified	unidentified	unidentified	Unknown	Unknown
ASV850	Fungi	unidentified	unidentified	unidentified	unidentified	unidentified	unidentified	Unknown	Unknown
ASV851	Fungi	Basidiomycota	Agaricomycetes	Agaricales	Tricholomataceae	Pseudoclitocybe	cyathiformis	Litter saprotroph	Saprotroph
ASV852	Fungi	Basidiomycota	Agaricomycetes	Agaricales	Hygrophoraceae	Hygrocybe	miniata	Soil saprotroph	Saprotroph
ASV853	Fungi	Basidiomycota	Agaricomycetes	Agaricales	Tricholomataceae	Myceunidentified	amicta	Unknown	Unknown
ASV854	Fungi	Ascomycota	Sordariomycetes	Myrmecridiales	Myrmecridiales_fam_Incertae_sedis	Atractospora	unidentified	Wood saprotroph	Saprotroph
ASV855	Fungi	Basidiomycota	Agaricomycetes	Agaricales	Clavariaceae	Clavulinopsis	laeticolor	Soil saprotroph	Saprotroph
ASV856	Fungi	Mortierellomycota	Mortierellomycetes	Mortierellales	Mortierellaceae	Mortierella	globulifera	Soil saprotroph	Saprotroph
ASV857	Fungi	Ascomycota	unidentified	unidentified	unidentified	unidentified	unidentified	Unknown	Unknown
ASV858	Fungi	Ascomycota	Sordariomycetes	Hypocreales	Clavicipitaceae	Metapochonia	goniodes	Animal parasite	Other
ASV859	Fungi	unidentified	unidentified	unidentified	unidentified	unidentified	unidentified	Unknown	Unknown
ASV860	Fungi	Ascomycota	Dothideomycetes	Tubeufiales	Tubeufiaceae	Uredinophila	unidentified	Unspecified saprotroph	Saprotroph
ASV861	Fungi	Ascomycota	Xylonomycetes	GS34	unidentified	unidentified	unidentified	Unknown	Unknown
ASV862	Fungi	Ascomycota	Sordariomycetes	Sordariales	Chaetomiaceae	Humicola	olivacea	Wood saprotroph	Saprotroph
ASV863	Fungi	Chytridiomycota	unidentified	unidentified	unidentified	unidentified	unidentified	Unknown	Unknown
ASV864	Fungi	Ascomycota	Sordariomycetes	Hypocreales	Nectriaceae	Cylindrodendrum	hubeiense	Pathogen	Pathogen
ASV865	Fungi	Basidiomycota	Agaricomycetes	Cantharellales	Ceratobasidiaceae	unidentified	unidentified	Unknown	Unknown
ASV866	Fungi	Basidiomycota	Agaricomycetes	Agaricales	Hymenogastraceae	unidentifieducoria	bohemica	Unknown	Unknown
ASV867	Fungi	Mortierellomycota	Mortierellomycetes	Mortierellales	Mortierellaceae	Mortierella	echinula	Soil saprotroph	Saprotroph
ASV868	Fungi	Mortierellomycota	Mortierellomycetes	Mortierellales	Mortierellaceae	Mortierella	minutissima	Soil saprotroph	Saprotroph
ASV869	Fungi	Glomeromycota	unidentified	unidentified	unidentified	unidentified	unidentified	Unknown	Unknown
ASV870	Fungi	unidentified	unidentified	unidentified	unidentified	unidentified	unidentified	Unknown	Unknown
ASV871	Fungi	Ascomycota	Eurotiomycetes	Eurotiales	Aspergillaceae	Penicillium	paczoskii	Unspecified saprotroph	Saprotroph
ASV872	Fungi	Ascomycota	Leotiomycetes	Helotiales	Tricladiaceae	Tricladium	splendens	Unknown	Unknown
ASV873	Fungi	Ascomycota	Eurotiomycetes	Chaetothyriales	Herpotrichiellaceae	Cladophialophora	unidentified	Soil saprotroph	Saprotroph
ASV874	Fungi	Mortierellomycota	Mortierellomycetes	Mortierellales	Mortierellaceae	Mortierella	cystojenkinii	Soil saprotroph	Saprotroph
ASV875	Fungi	Basidiomycota	Microbotryomycetes	Microbotryomycetes_ord_Incertae_sedis	Chrysozymaceae	unidentified	unidentified	Unknown	Unknown
ASV876	Fungi	Ascomycota	Xylonomycetes	GS34	unidentified	unidentified	unidentified	Unknown	Unknown
ASV877	Fungi	Basidiomycota	Agaricomycetes	Hymenochaetales	unidentified	unidentified	unidentified	Unknown	Unknown
ASV878	Fungi	Ascomycota	Leotiomycetes	Helotiales	Hyaloscyphaceae	unidentified	unidentified	Unknown	Unknown
ASV879	Fungi	Ascomycota	Eurotiomycetes	Chaetothyriales	Herpotrichiellaceae	Cladophialophora	unidentified	Soil saprotroph	Saprotroph
ASV880	Fungi	Basidiomycota	Agaricomycetes	Agaricales	Clavariaceae	Clavulinopsis	corniculata	Soil saprotroph	Saprotroph
ASV881	Fungi	Glomeromycota	Glomeromycetes	unidentified	unidentified	unidentified	unidentified	Unknown	Unknown
ASV882	Fungi	Ascomycota	unidentified	unidentified	unidentified	unidentified	unidentified	Unknown	Unknown
ASV883	Fungi	Ascomycota	unidentified	unidentified	unidentified	unidentified	unidentified	Unknown	Unknown
ASV884	Fungi	Ascomycota	Leotiomycetes	Helotiales	Leotiaceae	unidentified	unidentified	Unknown	Unknown
ASV885	Fungi	unidentified	unidentified	unidentified	unidentified	unidentified	unidentified	Unknown	Unknown
ASV886	Fungi	Basidiomycota	Agaricomycetes	Thelephorales	Thelephoraceae	Pseudotomentella	unidentified	Ectomycorrhizal	Mutualists
ASV887	Fungi	Basidiomycota	Agaricomycetes	Agaricales	Hygrophoraceae	Hygrocybe	cantharellus	Unknown	Unknown
ASV888	Fungi	Ascomycota	unidentified	unidentified	unidentified	unidentified	unidentified	Unknown	Unknown
ASV889	Fungi	Ascomycota	Sordariomycetes	Myrmecridiales	Myrmecridiales_fam_Incertae_sedis	Atractospora	unidentified	Wood saprotroph	Saprotroph
ASV890	Fungi	Ascomycota	Lecanoromycetes	unidentified	unidentified	unidentified	unidentified	Unknown	Unknown
ASV891	Fungi	unidentified	unidentified	unidentified	unidentified	unidentified	unidentified	Unknown	Unknown
ASV892	Fungi	unidentified	unidentified	unidentified	unidentified	unidentified	unidentified	Unknown	Unknown
ASV893	Fungi	Mortierellomycota	Mortierellomycetes	Mortierellales	Mortierellaceae	Mortierella	globulifera	Soil saprotroph	Saprotroph
ASV894	Fungi	Ascomycota	Eurotiomycetes	Chaetothyriales	Herpotrichiellaceae	unidentified	unidentified	Unknown	Unknown
ASV895	Fungi	Ascomycota	Archaeorhizomycetes	unidentified	unidentified	unidentified	unidentified	Unknown	Unknown
ASV896	Fungi	Glomeromycota	Glomeromycetes	Glomerales	Glomeraceae	Glomus	macrocarpum	Arbuscular mycorrhiza	Mutualists
ASV897	Fungi	Ascomycota	Sordariomycetes	Hypocreales	Cordycipitaceae	Leptobacillium	leptobactrum	Animal parasite	Other
ASV898	Fungi	Basidiomycota	Pucciniomycetes	unidentified	unidentified	unidentified	unidentified	Unknown	Unknown
ASV899	Fungi	Glomeromycota	unidentified	unidentified	unidentified	unidentified	unidentified	Unknown	Unknown
ASV900	Fungi	Mortierellomycota	Mortierellomycetes	Mortierellales	Mortierellaceae	Mortierella	unidentified	Soil saprotroph	Saprotroph
ASV901	Fungi	Mucoromycota	Endogonomycetes	GS21	unidentified	unidentified	unidentified	Unknown	Unknown
ASV902	Fungi	Glomeromycota	Glomeromycetes	Gigasporales	Gigasporaceae	Scutellospora	unidentified	Arbuscular mycorrhiza	Mutualists
ASV903	Fungi	Ascomycota	Sordariomycetes	Sordariales	Cephalothecaceae	Cephalotheca	unidentified	Mycoparasite	Other
ASV904	Fungi	Mortierellomycota	Mortierellomycetes	Mortierellales	Mortierellaceae	Mortierella	elongatula	Soil saprotroph	Saprotroph
ASV905	Fungi	Glomeromycota	Glomeromycetes	Glomerales	Glomeraceae	Glomus	tetrastratosum	Arbuscular mycorrhiza	Mutualists
ASV906	Fungi	Basidiomycota	Agaricomycetes	Agaricales	Clavariaceae	Ramariopsis	unidentified	Soil saprotroph	Saprotroph
ASV907	Fungi	Mortierellomycota	Mortierellomycetes	Mortierellales	Mortierellaceae	Mortierella	unidentified	Soil saprotroph	Saprotroph
ASV908	Fungi	Basidiomycota	Agaricomycetes	Thelephorales	Thelephoraceae	Thelephora	atra	Ectomycorrhizal	Mutualists
ASV909	Fungi	Glomeromycota	Glomeromycetes	Glomerales	Glomeraceae	Rhizophagus	unidentified	Arbuscular mycorrhiza	Mutualists
ASV910	Fungi	Ascomycota	Leotiomycetes	Helotiales	Leotiaceae	Alatospora	unidentified	Litter saprotroph	Saprotroph
ASV911	Fungi	Ascomycota	Leotiomycetes	Helotiales	unidentified	unidentified	unidentified	Unknown	Unknown
ASV912	Fungi	Ascomycota	Sordariomycetes	Hypocreales	Hypocreaceae	Trichoderma	stellatum	Mycoparasite	Other
ASV913	Fungi	Basidiomycota	unidentified	unidentified	unidentified	unidentified	unidentified	Unknown	Unknown
ASV914	Fungi	Basidiomycota	Agaricomycetes	Sebaciunidentifiedles	Serendipitaceae	Serendipita	unidentified	Root endophyte	Other
ASV915	Fungi	Basidiomycota	Agaricomycetes	Agaricales	Clavariaceae	unidentified	unidentified	Unknown	Unknown
ASV916	Fungi	Ascomycota	Sordariomycetes	Myrmecridiales	Myrmecridiales_fam_Incertae_sedis	Atractospora	unidentified	Wood saprotroph	Saprotroph
ASV917	Fungi	Basidiomycota	Agaricomycetes	Auriculariales	Auriculariales_fam_Incertae_sedis	Reunidentifiedtobasidium	unidentified	Unknown	Unknown
ASV918	Fungi	Ascomycota	Sordariomycetes	Hypocreales	Clavicipitaceae	Metapochonia	goniodes	Animal parasite	Other
ASV919	Fungi	Ascomycota	Dothideomycetes	Capnodiales	Mycosphaerellaceae	Mycosphaerella	tassiaunidentified	Pathogen	Pathogen
ASV920	Fungi	unidentified	unidentified	unidentified	unidentified	unidentified	unidentified	Unknown	Unknown
ASV921	Fungi	Ascomycota	unidentified	unidentified	unidentified	unidentified	unidentified	Unknown	Unknown
ASV922	Fungi	Basidiomycota	Agaricomycetes	Hymenochaetales	unidentified	unidentified	unidentified	Unknown	Unknown
ASV923	Fungi	Basidiomycota	unidentified	unidentified	unidentified	unidentified	unidentified	Unknown	Unknown
ASV924	Fungi	unidentified	unidentified	unidentified	unidentified	unidentified	unidentified	Unknown	Unknown
ASV925	Fungi	Glomeromycota	Glomeromycetes	Glomerales	Glomeraceae	Glomus	tetrastratosum	Arbuscular mycorrhiza	Mutualists
ASV926	Fungi	Mortierellomycota	Mortierellomycetes	Mortierellales	Mortierellaceae	Mortierella	gamsii	Soil saprotroph	Saprotroph
ASV927	Fungi	Ascomycota	Leotiomycetes	Helotiales	unidentified	unidentified	unidentified	Unknown	Unknown
ASV928	Fungi	Basidiomycota	Agaricomycetes	Cantharellales	Clavuliunidentifiedceae	unidentified	unidentified	Unknown	Unknown
ASV929	Fungi	Ascomycota	Orbiliomycetes	Orbiliales	unidentified	unidentified	unidentified	Unknown	Unknown
ASV930	Fungi	Mortierellomycota	Mortierellomycetes	Mortierellales	Mortierellaceae	Mortierella	turficola	Soil saprotroph	Saprotroph
ASV931	Fungi	Glomeromycota	unidentified	unidentified	unidentified	unidentified	unidentified	Unknown	Unknown
ASV932	Fungi	Basidiomycota	Agaricomycetes	Agaricales	Entolomataceae	Entoloma	piceinum	Soil saprotroph	Saprotroph
ASV933	Fungi	Rozellomycota	unidentified	unidentified	unidentified	unidentified	unidentified	Unknown	Unknown
ASV934	Fungi	Ascomycota	Sordariomycetes	Lulworthiales	unidentified	unidentified	unidentified	Unknown	Unknown
ASV935	Fungi	Ascomycota	Leotiomycetes	Helotiales	Tricladiaceae	Tricladium	minutum	Unknown	Unknown
ASV936	Fungi	Ascomycota	Leotiomycetes	unidentified	unidentified	unidentified	unidentified	Unknown	Unknown
ASV937	Fungi	Glomeromycota	Glomeromycetes	Glomerales	Glomeraceae	unidentified	unidentified	Unknown	Unknown
ASV938	Fungi	Glomeromycota	Glomeromycetes	Glomerales	Glomeraceae	unidentified	unidentified	Unknown	Unknown
ASV939	Fungi	Ascomycota	Leotiomycetes	Helotiales	Helotiaceae	Infundichalara	microchounidentified	Unknown	Unknown
ASV940	Fungi	Ascomycota	Archaeorhizomycetes	Archaeorhizomycetales	Archaeorhizomycetaceae	Archaeorhizomyces	unidentified	Unknown	Unknown
ASV941	Fungi	unidentified	unidentified	unidentified	unidentified	unidentified	unidentified	Unknown	Unknown
ASV942	Fungi	Mortierellomycota	Mortierellomycetes	Mortierellales	Mortierellaceae	Mortierella	amoeboidea	Soil saprotroph	Saprotroph
ASV943	Fungi	Ascomycota	Sordariomycetes	Hypocreales	unidentified	unidentified	unidentified	Unknown	Unknown
ASV944	Fungi	Basidiomycota	Agaricomycetes	Agaricales	Strophariaceae	Galeriunidentified	pseudocameriunidentified	Unknown	Unknown
ASV945	Fungi	Ascomycota	Eurotiomycetes	Chaetothyriales	Herpotrichiellaceae	Cladophialophora	chaetospira	Soil saprotroph	Saprotroph
ASV946	Fungi	unidentified	unidentified	unidentified	unidentified	unidentified	unidentified	Unknown	Unknown
ASV947	Fungi	Ascomycota	Sordariomycetes	Hypocreales	Hypocreaceae	Trichoderma	oblongisporum	Mycoparasite	Other
ASV948	Fungi	Ascomycota	Leotiomycetes	Helotiales	unidentified	unidentified	unidentified	Unknown	Unknown
ASV949	Fungi	Glomeromycota	Glomeromycetes	unidentified	unidentified	unidentified	unidentified	Unknown	Unknown
ASV950	Fungi	Basidiomycota	Agaricomycetes	Cantharellales	Cantharellales_fam_Incertae_sedis	Sistotrema	autumunidentifiedle	Litter saprotroph	Saprotroph
ASV951	Fungi	Glomeromycota	Glomeromycetes	Glomerales	Glomeraceae	unidentified	unidentified	Unknown	Unknown
ASV952	Fungi	unidentified	unidentified	unidentified	unidentified	unidentified	unidentified	Unknown	Unknown
ASV953	Fungi	Rozellomycota	unidentified	unidentified	unidentified	unidentified	unidentified	Unknown	Unknown
ASV954	Fungi	Mortierellomycota	Mortierellomycetes	Mortierellales	Mortierellaceae	Mortierella	beljakovae	Soil saprotroph	Saprotroph
ASV955	Fungi	Glomeromycota	Glomeromycetes	Glomerales	Glomeraceae	Glomus	tetrastratosum	Arbuscular mycorrhiza	Mutualists
ASV956	Fungi	Ascomycota	Leotiomycetes	Helotiales	Hyaloscyphaceae	unidentified	unidentified	Unknown	Unknown
ASV957	Fungi	Glomeromycota	Glomeromycetes	Glomerales	Glomeraceae	Dominikia	unidentified	Arbuscular mycorrhiza	Mutualists
ASV958	Fungi	Basidiomycota	Agaricomycetes	Agaricales	Entolomataceae	Entoloma	piceinum	Soil saprotroph	Saprotroph
ASV959	Fungi	unidentified	unidentified	unidentified	unidentified	unidentified	unidentified	Unknown	Unknown
ASV960	Fungi	unidentified	unidentified	unidentified	unidentified	unidentified	unidentified	Unknown	Unknown
ASV961	Fungi	Basidiomycota	Agaricomycetes	Agaricales	unidentified	unidentified	unidentified	Unknown	Unknown
ASV962	Fungi	Ascomycota	unidentified	unidentified	unidentified	unidentified	unidentified	Unknown	Unknown
ASV963	Fungi	Ascomycota	Leotiomycetes	Helotiales	Helotiaceae	Rhizoscyphus	monotropae	Root endophyte	Other
ASV964	Fungi	Ascomycota	Sordariomycetes	Hypocreales	Cordycipitaceae	Beauveria	caledonica	Animal parasite	Other
ASV965	Fungi	Ascomycota	Leotiomycetes	unidentified	unidentified	unidentified	unidentified	Unknown	Unknown
ASV966	Fungi	Ascomycota	unidentified	unidentified	unidentified	unidentified	unidentified	Unknown	Unknown
ASV967	Fungi	Ascomycota	Leotiomycetes	Helotiales	unidentified	unidentified	unidentified	Unknown	Unknown
ASV968	Fungi	Mortierellomycota	Mortierellomycetes	Mortierellales	Mortierellaceae	Mortierella	unidentified	Soil saprotroph	Saprotroph
ASV969	Fungi	Basidiomycota	Agaricomycetes	Cantharellales	Clavuliunidentifiedceae	unidentified	unidentified	Unknown	Unknown
ASV970	Fungi	Ascomycota	unidentified	unidentified	unidentified	unidentified	unidentified	Unknown	Unknown
ASV971	Fungi	Basidiomycota	Agaricomycetes	Agaricales	Amanitaceae	Amanita	unidentified	Ectomycorrhizal	Mutualists
ASV972	Fungi	Basidiomycota	Agaricomycetes	Agaricales	Amanitaceae	Amanita	rhacopus	Ectomycorrhizal	Mutualists
ASV973	Fungi	Ascomycota	unidentified	unidentified	unidentified	unidentified	unidentified	Unknown	Unknown
ASV974	Fungi	Ascomycota	Sordariomycetes	Hypocreales	Ophiocordycipitaceae	Ophiocordyceps	macroacicularis	Animal parasite	Other
ASV975	Fungi	Ascomycota	Leotiomycetes	Helotiales	Helotiaceae	unidentified	unidentified	Unknown	Unknown
ASV976	Fungi	Rozellomycota	unidentified	unidentified	unidentified	unidentified	unidentified	Unknown	Unknown
ASV977	Fungi	Ascomycota	Leotiomycetes	Helotiales	Dermateaceae	Scleropezicula	unidentified	Unknown	Unknown
ASV978	Fungi	Basidiomycota	Agaricomycetes	Agaricales	Entolomataceae	Entoloma	poliopus	Soil saprotroph	Saprotroph
ASV979	Fungi	Mortierellomycota	Mortierellomycetes	Mortierellales	Mortierellaceae	Mortierella	globulifera	Soil saprotroph	Saprotroph
ASV980	Fungi	Basidiomycota	Agaricomycetes	Agaricales	Cortiunidentifiedriaceae	Flammulaster	unidentified	Litter saprotroph	Saprotroph
ASV981	Fungi	Ascomycota	unidentified	unidentified	unidentified	unidentified	unidentified	Unknown	Unknown
ASV982	Fungi	Ascomycota	unidentified	unidentified	unidentified	unidentified	unidentified	Unknown	Unknown
ASV983	Fungi	Basidiomycota	Agaricomycetes	Hymenochaetales	Schizoporaceae	Hyphodontia	alutaria	Wood saprotroph	Saprotroph
ASV984	Fungi	Basidiomycota	Agaricomycetes	Agaricales	Strophariaceae	Galeriunidentified	lacustris	Unknown	Unknown
ASV985	Fungi	Ascomycota	Eurotiomycetes	Chaetothyriales	Herpotrichiellaceae	Cladophialophora	unidentified	Soil saprotroph	Saprotroph
ASV986	Fungi	Rozellomycota	Rozellomycotiunidentified_cls_Incertae_sedis	GS11	unidentified	unidentified	unidentified	Unknown	Unknown
ASV987	Fungi	Glomeromycota	Glomeromycetes	Diversisporales	Acaulosporaceae	Acaulospora	lacunosa	Arbuscular mycorrhiza	Mutualists
ASV988	Fungi	Ascomycota	unidentified	unidentified	unidentified	unidentified	unidentified	Unknown	Unknown
ASV989	Fungi	Glomeromycota	Glomeromycetes	Glomerales	Glomeraceae	unidentified	unidentified	Unknown	Unknown
ASV990	Fungi	Basidiomycota	Agaricomycetes	Agaricales	Clavariaceae	Ramariopsis	unidentified	Soil saprotroph	Saprotroph
ASV991	Fungi	Ascomycota	Leotiomycetes	Helotiales	unidentified	unidentified	unidentified	Unknown	Unknown
ASV992	Fungi	Ascomycota	Dothideomycetes	Capnodiales	unidentified	unidentified	unidentified	Unknown	Unknown
ASV993	Fungi	Basidiomycota	Agaricomycetes	Tremellodendropsidales	unidentified	unidentified	unidentified	Unknown	Unknown
ASV994	Fungi	Basidiomycota	Agaricomycetes	Thelephorales	Thelephoraceae	Tomentella	unidentified	Ectomycorrhizal	Mutualists
ASV995	Fungi	Basidiomycota	Agaricomycetes	Agaricales	Strophariaceae	Kuehneromyces	rostratus	Wood saprotroph	Saprotroph
ASV996	Fungi	Ascomycota	Leotiomycetes	Helotiales	Dermateaceae	unidentified	unidentified	Unknown	Unknown
ASV997	Fungi	Ascomycota	Pezizomycetes	Pezizales	Tuberaceae	Tuber	unidentified	Ectomycorrhizal	Mutualists
ASV998	Fungi	Ascomycota	unidentified	unidentified	unidentified	unidentified	unidentified	Unknown	Unknown
ASV999	Fungi	Ascomycota	unidentified	unidentified	unidentified	unidentified	unidentified	Unknown	Unknown
ASV1000	Fungi	Ascomycota	Leotiomycetes	Helotiales	unidentified	unidentified	unidentified	Unknown	Unknown
ASV1001	Fungi	Ascomycota	unidentified	unidentified	unidentified	unidentified	unidentified	Unknown	Unknown
ASV1002	Fungi	Glomeromycota	Glomeromycetes	Glomerales	Glomeraceae	Rhizophagus	unidentified	Arbuscular mycorrhiza	Mutualists
ASV1003	Fungi	Basidiomycota	Agaricomycetes	Russulales	Russulaceae	Russula	unidentified	Ectomycorrhizal	Mutualists
ASV1004	Fungi	Ascomycota	Sordariomycetes	Sordariales	Lasiosphaeriaceae	Apodus	deciduus	Dung saprotroph	Saprotroph
ASV1005	Fungi	Glomeromycota	Glomeromycetes	unidentified	unidentified	unidentified	unidentified	Unknown	Unknown
ASV1006	Fungi	Glomeromycota	Glomeromycetes	Glomerales	Glomeraceae	unidentified	unidentified	Unknown	Unknown
ASV1007	Fungi	Ascomycota	unidentified	unidentified	unidentified	unidentified	unidentified	Unknown	Unknown
ASV1008	Fungi	unidentified	unidentified	unidentified	unidentified	unidentified	unidentified	Unknown	Unknown
ASV1009	Fungi	unidentified	unidentified	unidentified	unidentified	unidentified	unidentified	Unknown	Unknown
ASV1010	Fungi	Ascomycota	unidentified	unidentified	unidentified	unidentified	unidentified	Unknown	Unknown
ASV1011	Fungi	unidentified	unidentified	unidentified	unidentified	unidentified	unidentified	Unknown	Unknown
ASV1012	Fungi	Ascomycota	Sordariomycetes	Hypocreales	Hypocreaceae	Trichoderma	piluliferum	Mycoparasite	Other
ASV1013	Fungi	Ascomycota	Eurotiomycetes	Chaetothyriales	Herpotrichiellaceae	unidentified	unidentified	Unknown	Unknown
ASV1014	Fungi	Mortierellomycota	Mortierellomycetes	Mortierellales	Mortierellaceae	unidentified	unidentified	Unknown	Unknown
ASV1015	Fungi	Basidiomycota	Agaricomycetes	Agaricales	Tricholomataceae	Myceunidentified	deformis	Unknown	Unknown
ASV1016	Fungi	Ascomycota	unidentified	unidentified	unidentified	unidentified	unidentified	Unknown	Unknown
ASV1017	Fungi	unidentified	unidentified	unidentified	unidentified	unidentified	unidentified	Unknown	Unknown
ASV1018	Fungi	Ascomycota	Sordariomycetes	Hypocreales	Clavicipitaceae	Metarhizium	carneum	Animal parasite	Other
ASV1019	Fungi	Basidiomycota	Agaricomycetes	Thelephorales	Thelephoraceae	unidentified	unidentified	Unknown	Unknown
ASV1020	Fungi	Ascomycota	Eurotiomycetes	Chaetothyriales	Herpotrichiellaceae	Cladophialophora	minutissima	Soil saprotroph	Saprotroph
ASV1021	Fungi	Glomeromycota	Glomeromycetes	Glomerales	Glomeraceae	Glomus	tetrastratosum	Arbuscular mycorrhiza	Mutualists
ASV1022	Fungi	Basidiomycota	unidentified	unidentified	unidentified	unidentified	unidentified	Unknown	Unknown
ASV1023	Fungi	Basidiomycota	Tremellomycetes	Tremellales	Syzygosporaceae	Syzygospora	effibulata	Mycoparasite	Other
ASV1024	Fungi	Basidiomycota	Agaricomycetes	Thelephorales	Thelephoraceae	unidentified	unidentified	Unknown	Unknown
ASV1025	Fungi	unidentified	unidentified	unidentified	unidentified	unidentified	unidentified	Unknown	Unknown
ASV1026	Fungi	Basidiomycota	Agaricomycetes	Agaricales	Cortiunidentifiedriaceae	Cortiunidentifiedrius	unidentified	Unknown	Unknown
ASV1027	Fungi	Ascomycota	Dothideomycetes	Pleosporales	unidentified	unidentified	unidentified	Unknown	Unknown
ASV1028	Fungi	Ascomycota	Leotiomycetes	Helotiales	Leotiaceae	Alatospora	acumiunidentifiedta	Litter saprotroph	Saprotroph
ASV1029	Fungi	Rozellomycota	unidentified	unidentified	unidentified	unidentified	unidentified	Unknown	Unknown
ASV1030	Fungi	unidentified	unidentified	unidentified	unidentified	unidentified	unidentified	Unknown	Unknown
ASV1031	Fungi	unidentified	unidentified	unidentified	unidentified	unidentified	unidentified	Unknown	Unknown
ASV1032	Fungi	Ascomycota	Leotiomycetes	Helotiales	Vibrisseaceae	Phialocephala	fortinii	Soil saprotroph	Saprotroph
ASV1033	Fungi	Basidiomycota	Agaricomycetes	Agaricales	unidentified	unidentified	unidentified	Unknown	Unknown
ASV1034	Fungi	Basidiomycota	Agaricomycetes	Sebaciunidentifiedles	Sebaciunidentifiedceae	Sebaciunidentified	unidentified	Unknown	Unknown
ASV1035	Fungi	Ascomycota	Leotiomycetes	Helotiales	Helotiaceae	Mycosymbioces	unidentified	Unknown	Unknown
ASV1036	Fungi	Ascomycota	unidentified	unidentified	unidentified	unidentified	unidentified	Unknown	Unknown
ASV1037	Fungi	Glomeromycota	unidentified	unidentified	unidentified	unidentified	unidentified	Unknown	Unknown
ASV1038	Fungi	Basidiomycota	Agaricomycetes	Agaricales	Clavariaceae	unidentified	unidentified	Unknown	Unknown
ASV1039	Fungi	Ascomycota	unidentified	unidentified	unidentified	unidentified	unidentified	Unknown	Unknown
ASV1040	Fungi	Basidiomycota	Agaricomycetes	Agaricales	Cortiunidentifiedriaceae	Flammulaster	unidentified	Litter saprotroph	Saprotroph
ASV1041	Fungi	Ascomycota	Sordariomycetes	Xylariales	unidentified	unidentified	unidentified	Unknown	Unknown
ASV1042	Fungi	Ascomycota	Sordariomycetes	Hypocreales	unidentified	unidentified	unidentified	Unknown	Unknown
ASV1043	Fungi	unidentified	unidentified	unidentified	unidentified	unidentified	unidentified	Unknown	Unknown
ASV1044	Fungi	Basidiomycota	Agaricomycetes	Thelephorales	Thelephoraceae	unidentified	unidentified	Unknown	Unknown
ASV1045	Fungi	Glomeromycota	Glomeromycetes	Glomerales	Glomeraceae	Rhizoglomus	unidentified	Arbuscular mycorrhiza	Mutualists
ASV1046	Fungi	Mortierellomycota	Mortierellomycetes	Mortierellales	Mortierellaceae	Mortierella	pulchella	Soil saprotroph	Saprotroph
ASV1047	Fungi	Basidiomycota	Microbotryomycetes	Leucosporidiales	unidentified	unidentified	unidentified	Unknown	Unknown
ASV1048	Fungi	Ascomycota	Eurotiomycetes	Chaetothyriales	Herpotrichiellaceae	Cladophialophora	unidentified	Soil saprotroph	Saprotroph
ASV1049	Fungi	Glomeromycota	Glomeromycetes	unidentified	unidentified	unidentified	unidentified	Unknown	Unknown
ASV1050	Fungi	Glomeromycota	Glomeromycetes	Glomerales	Glomeraceae	Rhizophagus	unidentified	Arbuscular mycorrhiza	Mutualists
ASV1051	Fungi	Glomeromycota	Archaeosporomycetes	Archaeosporales	unidentified	unidentified	unidentified	Unknown	Unknown
ASV1052	Fungi	Ascomycota	Archaeorhizomycetes	Archaeorhizomycetales	Archaeorhizomycetaceae	Archaeorhizomyces	unidentified	Unknown	Unknown
ASV1053	Fungi	Ascomycota	Leotiomycetes	Helotiales	unidentified	unidentified	unidentified	Unknown	Unknown
ASV1054	Fungi	Basidiomycota	Agaricomycetes	Agaricales	Tricholomataceae	Myceunidentified	leptocephala	Unknown	Unknown
ASV1055	Fungi	Ascomycota	Leotiomycetes	Helotiales	Hyaloscyphaceae	unidentified	unidentified	Unknown	Unknown
ASV1056	Fungi	unidentified	unidentified	unidentified	unidentified	unidentified	unidentified	Unknown	Unknown
ASV1057	Fungi	Basidiomycota	Agaricomycetes	Agaricales	Tricholomataceae	Myceunidentified	metata	Unknown	Unknown
ASV1058	Fungi	unidentified	unidentified	unidentified	unidentified	unidentified	unidentified	Unknown	Unknown
ASV1059	Fungi	Mortierellomycota	Mortierellomycetes	Mortierellales	Mortierellaceae	Mortierella	elongatula	Soil saprotroph	Saprotroph
ASV1060	Fungi	Ascomycota	Leotiomycetes	Helotiales	Sclerotiniaceae	Botrytis	unidentified	Unknown	Unknown
ASV1061	Fungi	Basidiomycota	unidentified	unidentified	unidentified	unidentified	unidentified	Unknown	Unknown
ASV1062	Fungi	Glomeromycota	Glomeromycetes	Glomerales	Glomeraceae	Glomus	tetrastratosum	Arbuscular mycorrhiza	Mutualists
ASV1063	Fungi	Basidiomycota	Agaricomycetes	Agaricales	Tricholomataceae	Myceunidentified	leptocephala	Unknown	Unknown
ASV1064	Fungi	Glomeromycota	Glomeromycetes	Glomerales	Glomeraceae	Rhizophagus	unidentified	Arbuscular mycorrhiza	Mutualists
ASV1065	Fungi	Ascomycota	Sordariomycetes	Hypocreales	Nectriaceae	Calcarisporium	unidentified	Mycoparasite	Other
ASV1066	Fungi	Ascomycota	Sordariomycetes	Glomerellales	unidentified	unidentified	unidentified	Unknown	Unknown
ASV1067	Fungi	Mortierellomycota	Mortierellomycetes	Mortierellales	Mortierellaceae	Mortierella	alliacea	Soil saprotroph	Saprotroph
ASV1068	Fungi	Ascomycota	Leotiomycetes	Phacidiales	Phacidiaceae	Phacidium	pseudophacidioides	Pathogen	Pathogen
ASV1069	Fungi	unidentified	unidentified	unidentified	unidentified	unidentified	unidentified	Unknown	Unknown
ASV1070	Fungi	Glomeromycota	Glomeromycetes	Glomerales	Glomeraceae	Glomus	tetrastratosum	Arbuscular mycorrhiza	Mutualists
ASV1071	Fungi	Ascomycota	unidentified	unidentified	unidentified	unidentified	unidentified	Unknown	Unknown
ASV1072	Fungi	unidentified	unidentified	unidentified	unidentified	unidentified	unidentified	Unknown	Unknown
ASV1073	Fungi	Glomeromycota	unidentified	unidentified	unidentified	unidentified	unidentified	Unknown	Unknown
ASV1074	Fungi	Basidiomycota	Agaricomycetes	Agaricales	Tricholomataceae	Myceunidentified	sanguinolenta	Unknown	Unknown
ASV1075	Fungi	unidentified	unidentified	unidentified	unidentified	unidentified	unidentified	Unknown	Unknown
ASV1076	Fungi	unidentified	unidentified	unidentified	unidentified	unidentified	unidentified	Unknown	Unknown
ASV1077	Fungi	unidentified	unidentified	unidentified	unidentified	unidentified	unidentified	Unknown	Unknown
ASV1078	Fungi	Mortierellomycota	Mortierellomycetes	Mortierellales	Mortierellaceae	Mortierella	unidentified	Soil saprotroph	Saprotroph
ASV1079	Fungi	Ascomycota	Dothideomycetes	Capnodiales	Cladosporiaceae	Cladosporium	delicatulum	Litter saprotroph	Saprotroph
ASV1080	Fungi	unidentified	unidentified	unidentified	unidentified	unidentified	unidentified	Unknown	Unknown
ASV1081	Fungi	Basidiomycota	Pucciniomycetes	Helicobasidiales	Helicobasidiaceae	Helicobasidium	mompa	Pathogen	Pathogen
ASV1082	Fungi	Ascomycota	unidentified	unidentified	unidentified	unidentified	unidentified	Unknown	Unknown
ASV1083	Fungi	unidentified	unidentified	unidentified	unidentified	unidentified	unidentified	Unknown	Unknown
ASV1084	Fungi	Basidiomycota	Agaricomycetes	Agaricales	Tricholomataceae	Myceunidentified	unidentified	Unknown	Unknown
ASV1085	Fungi	unidentified	unidentified	unidentified	unidentified	unidentified	unidentified	Unknown	Unknown
ASV1086	Fungi	Ascomycota	Lecanoromycetes	Ostropales	Stictidaceae	Absconditella	lignicola	Lichenized fungi	Other
ASV1087	Fungi	Rozellomycota	unidentified	unidentified	unidentified	unidentified	unidentified	Unknown	Unknown
ASV1088	Fungi	Ascomycota	Leotiomycetes	Helotiales	Tricladiaceae	Tricladium	minutum	Unknown	Unknown
ASV1089	Fungi	unidentified	unidentified	unidentified	unidentified	unidentified	unidentified	Unknown	Unknown
ASV1090	Fungi	Basidiomycota	unidentified	unidentified	unidentified	unidentified	unidentified	Unknown	Unknown
ASV1091	Fungi	Ascomycota	Archaeorhizomycetes	Archaeorhizomycetales	Archaeorhizomycetaceae	Archaeorhizomyces	unidentified	Unknown	Unknown
ASV1092	Fungi	Ascomycota	Eurotiomycetes	Chaetothyriales	Herpotrichiellaceae	unidentified	unidentified	Unknown	Unknown
ASV1093	Fungi	Rozellomycota	unidentified	unidentified	unidentified	unidentified	unidentified	Unknown	Unknown
ASV1094	Fungi	Basidiomycota	Agaricomycetes	Agaricales	Clavariaceae	Clavulinopsis	fusiformis	Soil saprotroph	Saprotroph
ASV1095	Fungi	Ascomycota	Orbiliomycetes	Orbiliales	unidentified	unidentified	unidentified	Unknown	Unknown
ASV1096	Fungi	Basidiomycota	Agaricomycetes	Agaricales	Clavariaceae	unidentified	unidentified	Unknown	Unknown
ASV1097	Fungi	Ascomycota	unidentified	unidentified	unidentified	unidentified	unidentified	Unknown	Unknown
ASV1098	Fungi	Ascomycota	Leotiomycetes	Helotiales	Hyaloscyphaceae	unidentified	unidentified	Unknown	Unknown
ASV1099	Fungi	Ascomycota	Leotiomycetes	Helotiales	Hyaloscyphaceae	Hyaloscypha	vraolstadiae	Litter saprotroph	Saprotroph
ASV1100	Fungi	Ascomycota	Eurotiomycetes	Chaetothyriales	Herpotrichiellaceae	unidentified	unidentified	Unknown	Unknown
ASV1101	Fungi	Ascomycota	Leotiomycetes	Helotiales	Helotiaceae	unidentified	unidentified	Unknown	Unknown
ASV1102	Fungi	Ascomycota	unidentified	unidentified	unidentified	unidentified	unidentified	Unknown	Unknown
ASV1103	Fungi	Basidiomycota	Agaricomycetes	Tremellodendropsidales	Tremellodendropsidaceae	Tremellodendropsis	tuberosa	Ectomycorrhizal	Mutualists
ASV1104	Fungi	Ascomycota	Archaeorhizomycetes	Archaeorhizomycetales	Archaeorhizomycetaceae	Archaeorhizomyces	unidentified	Unknown	Unknown
ASV1105	Fungi	Basidiomycota	Microbotryomycetes	unidentified	unidentified	unidentified	unidentified	Unknown	Unknown
ASV1106	Fungi	Ascomycota	Leotiomycetes	Helotiales	Vibrisseaceae	Phialocephala	fortinii	Soil saprotroph	Saprotroph
ASV1107	Fungi	Ascomycota	Sordariomycetes	Hypocreales	Nectriaceae	Nectria	unidentified	Pathogen	Pathogen
ASV1108	Fungi	Ascomycota	unidentified	unidentified	unidentified	unidentified	unidentified	Unknown	Unknown
ASV1109	Fungi	Ascomycota	Leotiomycetes	Helotiales	Leotiaceae	Pezoloma	ericae	Root endophyte	Other
ASV1110	Fungi	unidentified	unidentified	unidentified	unidentified	unidentified	unidentified	Unknown	Unknown
ASV1111	Fungi	Ascomycota	unidentified	unidentified	unidentified	unidentified	unidentified	Unknown	Unknown
ASV1112	Fungi	Glomeromycota	Glomeromycetes	unidentified	unidentified	unidentified	unidentified	Unknown	Unknown
ASV1113	Fungi	Ascomycota	Orbiliomycetes	Orbiliales	Orbiliales_fam_Incertae_sedis	Lecophagus	unidentified	Animal parasite	Other
ASV1114	Fungi	Ascomycota	Eurotiomycetes	Chaetothyriales	unidentified	unidentified	unidentified	Unknown	Unknown
ASV1115	Fungi	unidentified	unidentified	unidentified	unidentified	unidentified	unidentified	Unknown	Unknown
ASV1116	Fungi	Glomeromycota	Archaeosporomycetes	Archaeosporales	unidentified	unidentified	unidentified	Unknown	Unknown
ASV1117	Fungi	Ascomycota	Leotiomycetes	Helotiales	Chaetomellaceae	Chaetomella	oblonga	Litter saprotroph	Saprotroph
ASV1118	Fungi	Glomeromycota	unidentified	unidentified	unidentified	unidentified	unidentified	Unknown	Unknown
ASV1119	Fungi	Ascomycota	Archaeorhizomycetes	Archaeorhizomycetales	Archaeorhizomycetaceae	Archaeorhizomyces	unidentified	Unknown	Unknown
ASV1120	Fungi	Ascomycota	Sordariomycetes	Hypocreales	Cordycipitaceae	Cordyceps	unidentified	Animal parasite	Other
ASV1121	Fungi	Basidiomycota	Agaricomycetes	Trechisporales	Hydnodontaceae	Trechispora	stevensonii	Wood saprotroph	Saprotroph
ASV1122	Fungi	Rozellomycota	unidentified	unidentified	unidentified	unidentified	unidentified	Unknown	Unknown
ASV1123	Fungi	Basidiomycota	Tremellomycetes	Tremellales	Bulleribasidiaceae	Vishniacozyma	victoriae	Soil saprotroph	Saprotroph
ASV1124	Fungi	Ascomycota	Leotiomycetes	Helotiales	unidentified	unidentified	unidentified	Unknown	Unknown
ASV1125	Fungi	unidentified	unidentified	unidentified	unidentified	unidentified	unidentified	Unknown	Unknown
ASV1126	Fungi	Basidiomycota	Agaricomycetes	unidentified	unidentified	unidentified	unidentified	Unknown	Unknown
ASV1127	Fungi	unidentified	unidentified	unidentified	unidentified	unidentified	unidentified	Unknown	Unknown
ASV1128	Fungi	Ascomycota	Leotiomycetes	Helotiales	unidentified	unidentified	unidentified	Unknown	Unknown
ASV1129	Fungi	Ascomycota	Lecanoromycetes	unidentified	unidentified	unidentified	unidentified	Unknown	Unknown
ASV1130	Fungi	Mortierellomycota	Mortierellomycetes	Mortierellales	Mortierellaceae	Mortierella	unidentified	Soil saprotroph	Saprotroph
ASV1131	Fungi	Ascomycota	Leotiomycetes	Helotiales	Hyaloscyphaceae	unidentified	unidentified	Unknown	Unknown
ASV1132	Fungi	Ascomycota	Leotiomycetes	Helotiales	Tricladiaceae	Tricladium	attenuatum	Unknown	Unknown
ASV1133	Fungi	Mortierellomycota	Mortierellomycetes	Mortierellales	Mortierellaceae	Mortierella	unidentified	Soil saprotroph	Saprotroph
ASV1134	Fungi	Ascomycota	Eurotiomycetes	Chaetothyriales	Herpotrichiellaceae	unidentified	unidentified	Unknown	Unknown
ASV1135	Fungi	Basidiomycota	Agaricomycetes	Agaricales	Tricholomataceae	Myceunidentified	unidentified	Unknown	Unknown
ASV1136	Fungi	Ascomycota	Eurotiomycetes	Chaetothyriales	Herpotrichiellaceae	unidentified	unidentified	Unknown	Unknown
ASV1137	Fungi	Ascomycota	Leotiomycetes	Helotiales	Leotiaceae	Gorgomyces	unidentified	Unknown	Unknown
ASV1138	Fungi	Rozellomycota	unidentified	unidentified	unidentified	unidentified	unidentified	Unknown	Unknown
ASV1139	Fungi	unidentified	unidentified	unidentified	unidentified	unidentified	unidentified	Unknown	Unknown
ASV1140	Fungi	Ascomycota	Eurotiomycetes	Eurotiales	Aspergillaceae	Penicillium	hoeksii	Unspecified saprotroph	Saprotroph
ASV1141	Fungi	Ascomycota	Leotiomycetes	Helotiales	unidentified	unidentified	unidentified	Unknown	Unknown
ASV1142	Fungi	Chytridiomycota	Synchytriomycetes	Synchytriales	unidentified	unidentified	unidentified	Unknown	Unknown
ASV1143	Fungi	unidentified	unidentified	unidentified	unidentified	unidentified	unidentified	Unknown	Unknown
ASV1144	Fungi	Basidiomycota	Agaricomycetes	Agaricales	Hygrophoraceae	Hygrocybe	cantharellus	Unknown	Unknown
ASV1145	Fungi	Ascomycota	Sordariomycetes	Sordariales	Lasiosphaeriaceae	Apodus	deciduus	Dung saprotroph	Saprotroph
ASV1146	Fungi	Basidiomycota	Agaricomycetes	Tremellodendropsidales	unidentified	unidentified	unidentified	Unknown	Unknown
ASV1147	Fungi	Ascomycota	Eurotiomycetes	Chaetothyriales	Herpotrichiellaceae	Cladophialophora	chaetospira	Soil saprotroph	Saprotroph
ASV1148	Fungi	Glomeromycota	Glomeromycetes	Glomerales	Glomeraceae	unidentified	unidentified	Unknown	Unknown
ASV1149	Fungi	Rozellomycota	unidentified	unidentified	unidentified	unidentified	unidentified	Unknown	Unknown
ASV1150	Fungi	unidentified	unidentified	unidentified	unidentified	unidentified	unidentified	Unknown	Unknown
ASV1151	Fungi	Ascomycota	Eurotiomycetes	Chaetothyriales	Herpotrichiellaceae	unidentified	unidentified	Unknown	Unknown
ASV1152	Fungi	Glomeromycota	Glomeromycetes	Glomerales	Glomeraceae	Glomus	macrocarpum	Arbuscular mycorrhiza	Mutualists
ASV1153	Fungi	Mortierellomycota	Mortierellomycetes	Mortierellales	Mortierellaceae	Mortierella	elongatula	Soil saprotroph	Saprotroph
ASV1154	Fungi	Ascomycota	Leotiomycetes	Helotiales	Hyaloscyphaceae	Hyaloscypha	vraolstadiae	Litter saprotroph	Saprotroph
ASV1155	Fungi	Ascomycota	Eurotiomycetes	Chaetothyriales	Herpotrichiellaceae	unidentified	unidentified	Unknown	Unknown
ASV1156	Fungi	Glomeromycota	Archaeosporomycetes	Archaeosporales	Archaeosporaceae	Archaeospora	unidentified	Arbuscular mycorrhiza	Mutualists
ASV1157	Fungi	Ascomycota	Sordariomycetes	Hypocreales	Nectriaceae	Dactylonectria	estremocensis	Pathogen	Pathogen
ASV1158	Fungi	unidentified	unidentified	unidentified	unidentified	unidentified	unidentified	Unknown	Unknown
ASV1159	Fungi	Basidiomycota	Agaricomycetes	Agaricales	Hygrophoraceae	Cuphophyllus	borealis	Unknown	Unknown
ASV1160	Fungi	Basidiomycota	Agaricomycetes	Agaricales	Tricholomataceae	Myceunidentified	amicta	Unknown	Unknown
ASV1161	Fungi	Ascomycota	Leotiomycetes	Helotiales	Leotiaceae	unidentified	unidentified	Unknown	Unknown
ASV1162	Fungi	Basidiomycota	Agaricomycetes	Agaricales	Hygrophoraceae	Hygrocybe	insipida	Unknown	Unknown
ASV1163	Fungi	Basidiomycota	Agaricomycetes	Auriculariales	Exidiaceae	Basidiodendron	unidentified	Wood saprotroph	Saprotroph
